# Supplementary material for: Crystal structure determination, Hirshfeld surface, crystal void, inter­molecular inter­action energy analyses, as well as DFT and energy framework calculations of 2-(4-oxo-4,5-di­hydro-1H-pyra­zolo[3,4-d]pyrimidin-1-yl)acetic acid
Source: Acta Crystallogr E Crystallogr Commun. 2022 Aug 31;78(Pt 9):953–60. doi: 10.1107/S2056989022008489 (PMC9443805; doi:10.1107/S2056989022008489)
Supplement: Supplementary file 1 [file e-78-00953-sup1.cif]

##############################################################################
#                                                                            #
# This CIF contains the data in a paper accepted for publication in          #
# Acta Crystallographica Section E. It conforms to the requirements of       #
# Notes for Authors for Acta Crystallographica Section E, and has been       #
# peer reviewed under the auspices of the IUCr Commission on Journals.       #
#                                                                            #
# Full details of the Crystallographic Information File format               #
# are given in the paper "The Crystallographic Information File (CIF):       #
# a New Standard Archive File for Crystallography" by S. R. Hall, F. H.      #
# Allen and I. D. Brown [Acta Cryst. (1991), A47, 655-685].                  #
#                                                                            #
# The current version of the core CIF dictionary is obtainable from          #
# ftp://ftp.iucr.org/pub/cif_core.dic.                                       #
#                                                                            #
# Software is freely available for graphical display of the structure(s)     #
# in this CIF. For information consult the CIF software page                 #
# http://www.iucr.org/resources/cif/software.                                #
#                                                                            #
# This file may be used for bona fide research purposes within the           #
# scientific community so long as proper attribution is given to the journal # 
# article from which it was obtained.                                        #
#                                                                            #
##############################################################################
data_I
_audit_creation_method     'SHELXL-2018/3'
_chemical_name_systematic
;
2-(4-Oxo-4,5-dihydro-1<i>H</i>-pyrazolo[3,4-<i>d</i>]pyrimidin-1-yl)acetic acid
;
_chemical_name_common     ?
_chemical_formula_moiety     'C7 H6 N4 O3'
_chemical_formula_sum     'C7 H6 N4 O3'
_chemical_formula_iupac     'C7 H6 N4 O3'
_chemical_formula_weight     194.16
_chemical_melting_point     ?
_space_group_crystal_system     monoclinic
_space_group_name_H-M_alt     'C 2/c'
_space_group_name_Hall     '-C 2yc'
loop_
    _space_group_symop_operation_xyz
    'x, y, z'
    '-x, y, -z+1/2'
    'x+1/2, y+1/2, z'
    '-x+1/2, y+1/2, -z+1/2'
    '-x, -y, -z'
    'x, -y, z-1/2'
    '-x+1/2, -y+1/2, -z'
    'x+1/2, -y+1/2, z-1/2'
_cell_length_a     15.3747(4)
_cell_length_b     4.66990(10)
_cell_length_c     23.0423(5)
_cell_angle_alpha     90
_cell_angle_beta     103.1220(10)
_cell_angle_gamma     90
_cell_volume     1611.20(6)
_cell_formula_units_Z     8
_cell_measurement_reflns_used     5261
_cell_measurement_theta_min     3.9398
_cell_measurement_theta_max     74.4099
_cell_measurement_temperature     296(2)
_exptl_crystal_description     block
_exptl_crystal_colour     colourless
_exptl_crystal_size_max     0.236
_exptl_crystal_size_mid     0.176
_exptl_crystal_size_min     0.110
_exptl_crystal_density_diffrn     1.601
_exptl_crystal_density_meas     ?
_exptl_crystal_density_method     'not measured'
_exptl_crystal_F_000     800
_exptl_absorpt_coefficient_mu     1.111
_exptl_absorpt_correction_type     multi-scan
_exptl_absorpt_process_details
;
(<i>SADABS</i>; Krause <i>et al.</i>, 2015)
;
_exptl_absorpt_correction_T_min     0.81
_exptl_absorpt_correction_T_max     0.89
_diffrn_ambient_temperature     296(2)
_diffrn_source     'INCOATEC I\mS micro--focus source'
_diffrn_radiation_type     CuK\a
_diffrn_radiation_wavelength     1.54178
_diffrn_radiation_monochromator     mirror
_diffrn_measurement_device_type     'Bruker D8 VENTURE PHOTON 100 CMOS'
_diffrn_measurement_method     '\w scans'
_diffrn_detector_area_resol_mean     10.4167
_diffrn_reflns_number     5850
_diffrn_reflns_av_R_equivalents     0.0258
_diffrn_reflns_av_unetI/netI     0.0260
_diffrn_reflns_theta_min     3.940
_diffrn_reflns_theta_max     74.402
_diffrn_reflns_theta_full     68.000
_diffrn_measured_fraction_theta_max     0.978
_diffrn_measured_fraction_theta_full     0.990
_diffrn_reflns_limit_h_min     -16
_diffrn_reflns_limit_h_max     18
_diffrn_reflns_limit_k_min     -5
_diffrn_reflns_limit_k_max     5
_diffrn_reflns_limit_l_min     -28
_diffrn_reflns_limit_l_max     28
_refine_special_details
;
Refinement of F^2^ against ALL reflections.  The weighted R-factor wR and
goodness of fit S are based on F^2^, conventional R-factors R are based
on F, with F set to zero for negative F^2^. The threshold expression of
F^2^ > 2sigma(F^2^) is used only for calculating R-factors(gt) etc. and is
not relevant to the choice of reflections for refinement.  R-factors based
on F^2^ are statistically about twice as large as those based on F, and R-
factors based on ALL data will be even larger. H-atoms attached to carbon
were placed in calculated positions (C---H = 0.95 - 0.99 \%A) while those
attached to nitrogen and to oxygen were placed in locations derived from
a difference map and their parameters adjusted to give N---H = 0.91 and
O---H = 0.87 \%A. All were included as riding contributions with isotropic
displacement parameters 1.2 - 1.5 times those of the attached atoms.
;
_reflns_number_total     1598
_reflns_number_gt     1503
_reflns_threshold_expression     'I > 2\s(I)'
_refine_ls_structure_factor_coef     Fsqd
_refine_ls_matrix_type     full
_refine_ls_R_factor_all     0.0490
_refine_ls_R_factor_gt     0.0476
_refine_ls_wR_factor_gt     0.1124
_refine_ls_wR_factor_ref     0.1143
_refine_ls_goodness_of_fit_ref     1.155
_refine_ls_restrained_S_all     1.155
_refine_ls_number_reflns     1598
_refine_ls_number_parameters     128
_refine_ls_number_restraints     0
_refine_ls_hydrogen_treatment     constr
_refine_ls_weighting_scheme     calc
_refine_ls_weighting_details
              'w=1/[\s^2^(Fo^2^)+(0.0630P)^2^+0.6265P] where P=(Fo^2^+2Fc^2^)/3'
_atom_sites_solution_hydrogens     mixed
_atom_sites_solution_primary     dual
_atom_sites_solution_secondary     difmap
_refine_ls_shift/su_max     0.000
_refine_ls_shift/su_mean     0.000
_refine_diff_density_max     0.248
_refine_diff_density_min     -0.329
_refine_ls_extinction_method
;
<i>SHELXL 2018/3</i> (Sheldrick, 2015<i>b</i>)
;
_refine_ls_extinction_coef     0.0304(14)
_refine_ls_extinction_expression
                                  'Fc^*^=kFc[1+0.001xFc^2^\l^3^/sin(2\q)]^-1/4^'
loop_
    _atom_type_symbol
    _atom_type_description
    _atom_type_scat_dispersion_real
    _atom_type_scat_dispersion_imag
    _atom_type_scat_source
    'C' 'C' 0.0181 0.0091
                         'International Tables Vol C Tables 4.2.6.8 and 6.1.1.4'
    'H' 'H' 0.0000 0.0000
                         'International Tables Vol C Tables 4.2.6.8 and 6.1.1.4'
    'N' 'N' 0.0311 0.0180
                         'International Tables Vol C Tables 4.2.6.8 and 6.1.1.4'
    'O' 'O' 0.0492 0.0322
                         'International Tables Vol C Tables 4.2.6.8 and 6.1.1.4'
_computing_data_collection
;
<i>APEX3</i> (Bruker, 2016)
;
_computing_cell_refinement
;
<i>SAINT</i> (Bruker, 2016)
;
_computing_data_reduction
;
<i>SAINT</i> (Bruker, 2016)
;
_computing_structure_solution
;
<i>SHELXT</i> (Sheldrick, 2015<i>a</i>)
;
_computing_structure_refinement
;
<i>SHELXL</i> (Sheldrick, 2015<i>b</i>)
;
_computing_molecular_graphics
;
<i>DIAMOND</i> (Brandenburg & Putz, 2012)
;
_computing_publication_material
;
<i>publCIF</i> (Westrip, 2010)
;
loop_
    _atom_site_type_symbol
    _atom_site_label
    _atom_site_fract_x
    _atom_site_fract_y
    _atom_site_fract_z
    _atom_site_U_iso_or_equiv
    _atom_site_adp_type
    _atom_site_calc_flag
    _atom_site_occupancy
    _atom_site_disorder_assembly
    _atom_site_disorder_group
    O O1 0.39351(7) 0.6126(2) 0.49522(5) 0.0517(4) Uani d 1 . .
    H H1 0.491406 0.298878 0.457379 0.078 Uiso d 1 . .
    O O2 0.17845(7) 0.3011(2) 0.24916(4) 0.0474(3) Uani d 1 . .
    H H2A 0.169736 0.370596 0.213269 0.071 Uiso d 1 . .
    O O3 0.07906(7) -0.0274(3) 0.20612(5) 0.0586(4) Uani d 1 . .
    N N1 0.43440(7) 0.2658(3) 0.43684(5) 0.0417(3) Uani d 1 . .
    N N2 0.33583(7) 0.0013(3) 0.36309(5) 0.0397(3) Uani d 1 . .
    N N3 0.18190(7) 0.1198(3) 0.35967(5) 0.0375(3) Uani d 1 . .
    C C1 0.37053(9) 0.4290(3) 0.45639(6) 0.0389(4) Uani d 1 . .
    C C2 0.41582(9) 0.0694(3) 0.39270(6) 0.0421(4) Uani d 1 . .
    H H2 0.463751 -0.024383 0.382697 0.051 Uiso calc 1 . .
    C C3 0.27031(9) 0.1489(3) 0.38153(5) 0.0353(3) Uani d 1 . .
    C C4 0.28199(9) 0.3561(3) 0.42577(5) 0.0376(3) Uani d 1 . .
    N N4 0.13470(8) 0.3040(3) 0.38734(5) 0.0435(3) Uani d 1 . .
    C C5 0.19481(10) 0.4438(3) 0.42717(6) 0.0438(4) Uani d 1 . .
    H H5 0.181431 0.582221 0.452827 0.053 Uiso calc 1 . .
    C C6 0.13600(9) -0.0569(3) 0.31065(6) 0.0410(4) Uani d 1 . .
    H H6A 0.076673 -0.099206 0.316240 0.049 Uiso calc 1 . .
    H H6B 0.167753 -0.237123 0.311870 0.049 Uiso calc 1 . .
    C C7 0.12731(8) 0.0757(3) 0.24955(6) 0.0387(4) Uani d 1 . .
loop_
    _atom_site_aniso_label
    _atom_site_aniso_U_11
    _atom_site_aniso_U_22
    _atom_site_aniso_U_33
    _atom_site_aniso_U_12
    _atom_site_aniso_U_13
    _atom_site_aniso_U_23
    O1 0.0478(6) 0.0593(7) 0.0440(6) -0.0021(5) 0.0021(4) -0.0198(5)
    O2 0.0562(6) 0.0484(6) 0.0337(5) -0.0094(5) 0.0024(4) 0.0066(4)
    O3 0.0537(7) 0.0787(8) 0.0370(6) -0.0145(6) -0.0030(5) -0.0075(5)
    N1 0.0377(6) 0.0487(7) 0.0362(6) -0.0022(5) 0.0031(5) -0.0063(5)
    N2 0.0409(6) 0.0435(6) 0.0333(6) -0.0011(5) 0.0057(5) -0.0058(5)
    N3 0.0373(6) 0.0434(6) 0.0300(6) -0.0026(5) 0.0040(4) -0.0002(4)
    C1 0.0435(7) 0.0425(7) 0.0293(6) -0.0021(6) 0.0050(5) -0.0036(5)
    C2 0.0418(7) 0.0470(8) 0.0366(7) 0.0006(6) 0.0069(6) -0.0051(6)
    C3 0.0380(7) 0.0392(7) 0.0278(6) -0.0021(5) 0.0056(5) 0.0016(5)
    C4 0.0405(7) 0.0425(7) 0.0290(6) -0.0013(5) 0.0062(5) -0.0019(5)
    N4 0.0415(6) 0.0525(7) 0.0364(6) 0.0021(5) 0.0087(5) -0.0001(5)
    C5 0.0452(8) 0.0510(8) 0.0348(7) 0.0026(6) 0.0081(6) -0.0050(6)
    C6 0.0418(7) 0.0433(8) 0.0348(7) -0.0092(6) 0.0018(5) -0.0003(5)
    C7 0.0354(7) 0.0446(8) 0.0336(7) 0.0004(5) 0.0024(5) -0.0018(5)
_geom_special_details
;
 All esds (except the esd in the dihedral angle between two l.s. planes)
 are estimated using the full covariance matrix.  The cell esds are taken
 into account individually in the estimation of esds in distances, angles
 and torsion angles; correlations between esds in cell parameters are only
 used when they are defined by crystal symmetry.  An approximate (isotropic)
 treatment of cell esds is used for estimating esds involving l.s. planes.
;
loop_
    _geom_bond_atom_site_label_1
    _geom_bond_atom_site_label_2
    _geom_bond_site_symmetry_2
    _geom_bond_distance
    _geom_bond_publ_flag
    O1 C1 . 1.2315(17) ?
    O2 C7 . 1.3148(17) ?
    O2 H2A . 0.8701 ?
    O3 C7 . 1.2028(17) ?
    N1 C2 . 1.3512(18) ?
    N1 C1 . 1.3961(18) ?
    N1 H1 . 0.9098 ?
    N2 C2 . 1.3030(18) ?
    N2 C3 . 1.3655(17) ?
    N3 C3 . 1.3449(17) ?
    N3 N4 . 1.3723(16) ?
    N3 C6 . 1.4468(17) ?
    C1 C4 . 1.4251(18) ?
    C2 H2 . 0.9300 ?
    C3 C4 . 1.3872(19) ?
    C4 C5 . 1.4090(19) ?
    N4 C5 . 1.3182(19) ?
    C5 H5 . 0.9300 ?
    C6 C7 . 1.5160(18) ?
    C6 H6A . 0.9700 ?
    C6 H6B . 0.9700 ?
loop_
    _geom_angle_atom_site_label_1
    _geom_angle_atom_site_label_2
    _geom_angle_atom_site_label_3
    _geom_angle_site_symmetry_1
    _geom_angle_site_symmetry_3
    _geom_angle
    _geom_angle_publ_flag
    C7 O2 H2A . . 110.0 ?
    C2 N1 C1 . . 124.73(11) ?
    C2 N1 H1 . . 121.4 ?
    C1 N1 H1 . . 113.9 ?
    C2 N2 C3 . . 112.91(12) ?
    C3 N3 N4 . . 111.03(11) ?
    C3 N3 C6 . . 128.49(12) ?
    N4 N3 C6 . . 120.31(11) ?
    O1 C1 N1 . . 120.51(13) ?
    O1 C1 C4 . . 127.62(13) ?
    N1 C1 C4 . . 111.86(11) ?
    N2 C2 N1 . . 124.94(13) ?
    N2 C2 H2 . . 117.5 ?
    N1 C2 H2 . . 117.5 ?
    N3 C3 N2 . . 125.93(12) ?
    N3 C3 C4 . . 107.27(12) ?
    N2 C3 C4 . . 126.80(12) ?
    C3 C4 C5 . . 104.74(12) ?
    C3 C4 C1 . . 118.71(12) ?
    C5 C4 C1 . . 136.54(13) ?
    C5 N4 N3 . . 105.83(11) ?
    N4 C5 C4 . . 111.12(13) ?
    N4 C5 H5 . . 124.4 ?
    C4 C5 H5 . . 124.4 ?
    N3 C6 C7 . . 114.60(11) ?
    N3 C6 H6A . . 108.6 ?
    C7 C6 H6A . . 108.6 ?
    N3 C6 H6B . . 108.6 ?
    C7 C6 H6B . . 108.6 ?
    H6A C6 H6B . . 107.6 ?
    O3 C7 O2 . . 124.87(13) ?
    O3 C7 C6 . . 121.10(13) ?
    O2 C7 C6 . . 113.99(11) ?
loop_
    _geom_torsion_atom_site_label_1
    _geom_torsion_atom_site_label_2
    _geom_torsion_atom_site_label_3
    _geom_torsion_atom_site_label_4
    _geom_torsion_site_symmetry_1
    _geom_torsion_site_symmetry_2
    _geom_torsion_site_symmetry_3
    _geom_torsion_site_symmetry_4
    _geom_torsion
    _geom_torsion_publ_flag
    C2 N1 C1 O1 . . . . -176.82(13) ?
    C2 N1 C1 C4 . . . . 2.4(2) ?
    C3 N2 C2 N1 . . . . -0.6(2) ?
    C1 N1 C2 N2 . . . . -1.4(2) ?
    N4 N3 C3 N2 . . . . -178.88(12) ?
    C6 N3 C3 N2 . . . . -3.7(2) ?
    N4 N3 C3 C4 . . . . 0.92(15) ?
    C6 N3 C3 C4 . . . . 176.06(12) ?
    C2 N2 C3 N3 . . . . -179.00(13) ?
    C2 N2 C3 C4 . . . . 1.2(2) ?
    N3 C3 C4 C5 . . . . -0.49(15) ?
    N2 C3 C4 C5 . . . . 179.30(13) ?
    N3 C3 C4 C1 . . . . -179.86(11) ?
    N2 C3 C4 C1 . . . . -0.1(2) ?
    O1 C1 C4 C3 . . . . 177.49(14) ?
    N1 C1 C4 C3 . . . . -1.64(18) ?
    O1 C1 C4 C5 . . . . -1.6(3) ?
    N1 C1 C4 C5 . . . . 179.24(15) ?
    C3 N3 N4 C5 . . . . -0.97(15) ?
    C6 N3 N4 C5 . . . . -176.57(12) ?
    N3 N4 C5 C4 . . . . 0.64(16) ?
    C3 C4 C5 N4 . . . . -0.10(16) ?
    C1 C4 C5 N4 . . . . 179.09(15) ?
    C3 N3 C6 C7 . . . . -83.22(17) ?
    N4 N3 C6 C7 . . . . 91.53(15) ?
    N3 C6 C7 O3 . . . . -168.31(14) ?
    N3 C6 C7 O2 . . . . 13.70(18) ?
loop_
    _geom_hbond_atom_site_label_D
    _geom_hbond_atom_site_label_H
    _geom_hbond_atom_site_label_A
    _geom_hbond_site_symmetry_A
    _geom_hbond_distance_DH
    _geom_hbond_distance_HA
    _geom_hbond_distance_DA
    _geom_hbond_angle_DHA
    _geom_hbond_publ_flag
    N1 H1 O1 5_666 0.91 1.90 2.8094(16) 175 yes
    O2 H2A N2 4 0.87 1.85 2.7120(14) 173 yes
    C5 H5 O1 7_566 0.93 2.33 3.2305(18) 164 yes
    C6 H6A O3 2 0.97 2.36 3.2436(18) 152 yes
    C6 H6B Cg1 1_545 0.97 2.98 3.7387(15) 136 y
_shelx_space_group_comment
;
The symmetry employed for this shelxl refinement is uniquely defined
by the following loop, which should always be used as a source of
symmetry information in preference to the above space-group names.
They are only intended as comments.
;
_shelx_estimated_absorpt_T_min     0.780
_shelx_estimated_absorpt_T_max     0.888
_shelx_hkl_file
;
   2   0   0 2440.36   84.79
  -6   0   0   17.20    1.20
  -8   0   0  846.92   31.50
  -8   0   0  927.51   31.60
   8   0   0  890.81   31.60
  10   0   0  104.19    4.60
  10   0   0   97.29    4.90
  10   0   0  102.89    5.20
  12   0   0    9.40    2.00
  12   0   0   11.90    1.90
  12   0   0    8.40    2.10
  14   0   0  142.79    6.50
  14   0   0  132.99    6.20
  14   0   0  134.09    6.00
  16   0   0  293.37   11.60
  16   0   0  295.47   11.40
  18   0   0   17.20    1.40
  18   0   0   16.60    1.60
   1  -1   0 2951.60  102.69
   3  -1   0  129.39    4.90
  -3  -1   0  138.59    5.50
   3  -1   0  139.09    4.90
  -5  -1   0 7008.10  244.08
  -7  -1   0   82.39    4.10
  -7  -1   0   74.19    4.40
   7  -1   0   79.49    3.60
   7   1   0   77.99    3.50
   9  -1   0 1444.86   50.89
  -9  -1   0 1373.96   51.49
   9  -1   0 1500.15   51.29
   9  -1   0 1423.56   50.59
   9   1   0 1415.76   50.69
  11  -1   0  318.67   11.80
  11  -1   0  308.97   12.10
  11  -1   0  299.97   12.40
  11   1   0  293.77   12.00
  11   1   0  322.47   11.90
  11   1   0  291.57   12.30
  13  -1   0  161.08    7.30
  13  -1   0  154.88    7.00
  13  -1   0  158.88    6.80
  13   1   0  155.88    6.90
  13   1   0  155.08    7.20
  13   1   0  158.28    6.90
  15  -1   0  317.47   12.20
  15  -1   0  292.67   11.80
  15   1   0  288.87   11.70
  15   1   0  294.17   11.50
  17  -1   0   25.00    1.80
  17  -1   0   25.70    1.70
  17   1   0   18.20    2.40
   0  -2   0 2308.77   80.49
   0  -2   0 2271.37   80.49
  -2  -2   0   67.59    3.90
   2  -2   0   70.69    3.40
   2  -2   0   73.89    3.30
   2  -2   0   72.39    3.30
  -2  -2   0   69.39    3.60
   2   2   0   73.09    3.30
  -4  -2   0 2377.16   79.99
   4  -2   0 2152.78   79.09
   4  -2   0 2231.78   78.89
   4  -2   0 2245.98   78.89
   4   2   0 2284.67   79.19
  -6  -2   0    8.20    3.30
   6  -2   0   12.10    1.40
   6   2   0    9.90    1.50
   8  -2   0  102.89    4.40
   8  -2   0   94.29    5.10
   8  -2   0   90.89    5.10
   8   2   0   99.59    4.40
  -8   2   0   84.59    5.20
   8   2   0   92.99    4.70
  10  -2   0   67.09    4.30
  10  -2   0   67.99    3.60
  10  -2   0   69.89    4.10
  10   2   0   63.99    3.80
  10   2   0   72.69    3.80
 -10   2   0   73.39    5.20
  12  -2   0    8.80    2.10
  12  -2   0   12.20    1.90
  12  -2   0   13.50    2.10
  12   2   0   10.70    2.20
  14  -2   0    0.20    1.30
  14  -2   0    0.80    1.30
  14  -2   0    1.80    1.60
  16  -2   0    8.40    1.30
  16  -2   0    9.70    1.30
   1  -3   0   11.50    1.50
   1  -3   0   15.10    4.30
  -1   3   0   10.50    2.90
   1   3   0    9.70    2.30
   1   3   0    8.90    2.20
  -1   3   0    8.70    2.30
   3  -3   0    0.00    0.70
  -3   3   0   -1.60    1.30
   3   3   0    0.50    1.10
   3   3   0   -0.90    1.20
   5  -3   0  317.37   12.60
  -5   3   0  345.17   13.00
   5   3   0  318.17   12.50
   5   3   0  330.57   12.80
   5   3   0  318.97   12.60
   7  -3   0  126.59    5.60
   7   3   0  118.29    5.80
  -7   3   0  120.49    6.40
   7   3   0  119.79    5.50
   7   3   0  119.79    5.60
   9  -3   0   25.30    3.20
   9  -3   0   28.30    2.60
  -9   3   0   30.60    2.90
   9   3   0   23.80    2.40
   9   3   0   29.50    2.40
  11  -3   0  240.38   11.00
  11  -3   0  235.88    9.40
  11  -3   0  233.08    9.60
  11   3   0  218.78    9.30
 -11   3   0  230.88    9.70
  11   3   0  235.98    9.30
  13  -3   0   19.00    2.20
  13  -3   0   23.50    2.20
  13  -3   0   23.70    2.70
   0   4   0   60.19    3.50
   0   4   0   61.49    3.70
   2  -4   0  341.57   13.40
  -2  -4   0  332.77   13.10
  -2   4   0  326.77   13.20
   2   4   0  332.67   13.10
  -2   4   0  319.27   12.80
   2   4   0  327.67   12.90
   4  -4   0   36.60    2.70
  -4   4   0   37.30    2.90
   4   4   0   39.30    2.90
   4   4   0   30.50    2.60
   6  -4   0   34.90    2.60
   6   4   0   36.40    2.70
  -6   4   0   34.10    2.70
   8  -4   0  163.48    7.40
   8   4   0  174.68    7.40
  -8   4   0  187.38    7.70
   8   4   0  186.18    7.50
  10  -4   0  131.59    6.00
 -10   4   0  129.79    5.70
  10   4   0  125.49    5.50
  12   4   0   45.90    2.40
   1  -5   0  146.99    6.40
  -1  -5   0  153.28    6.60
   1   5   0  143.59    6.10
   1   5   0  142.89    6.40
  -1   5   0  149.09    6.10
  -1   5   0  142.89    6.40
   3  -5   0  643.04   24.10
  -3  -5   0  658.33   24.10
   3   5   0  660.13   24.10
   3   5   0  674.13   23.90
  -3   5   0  655.23   24.20
   5  -5   0   18.70    1.80
  -5  -5   0   17.50    1.90
  -5   5   0   17.60    1.70
   5   5   0   18.60    1.70
   5   5   0   15.80    1.40
   7  -5   0  199.78    8.00
  -7  -5   0  206.98    8.10
   7   5   0  205.08    7.80
  -7   5   0  208.78    7.90
   7   5   0  196.58    7.90
   9   5   0    1.20    0.50
  18   0  -1   -1.10    0.80
  18   0  -1   -1.10    0.90
  16   0  -1    0.40    0.80
  16   0  -1    1.20    0.90
  14   0  -1   -1.10    1.10
  14   0  -1    2.10    1.50
  14   0  -1   -0.20    0.90
  12   0  -1   -1.80    1.10
  12   0  -1   -1.00    1.10
  10   0  -1   -0.50    1.10
  10   0  -1   -0.80    1.00
  10   0  -1   -3.00    1.50
   8   0  -1   -0.90    0.70
  -8   0   1    0.40    0.70
  -8   0   1   -0.60    0.70
  -6   0   1    0.40    0.40
  -6   0   1    0.60    0.40
  -4   0   1   -0.20    0.20
   2   0   1    0.30    0.20
  -2   0  -1    0.30    0.10
   4   0   1    0.30    0.30
  -4   0  -1    0.30    0.30
  -6   0  -1    0.40    0.40
   8   0   1    0.50    0.70
  -8   0  -1    0.70    1.00
  10   0   1   -1.00    1.00
  10   0   1    0.60    1.20
  10   0   1   -0.90    0.90
  12   0   1    1.30    1.00
  12   0   1   -0.40    1.20
  12   0   1    0.90    1.00
  14   0   1   -0.80    1.10
  14   0   1   -0.90    1.10
  14   0   1    0.10    0.90
  16   0   1    0.90    0.90
  16   0   1   -0.40    0.70
  18   0   1    0.50    0.60
  17  -1  -1  202.88    8.30
  17  -1  -1  209.38    8.10
  17   1  -1  203.98    8.00
  15  -1  -1   73.49    3.90
  15  -1  -1   72.49    4.60
  15   1  -1   66.99    3.80
  15   1  -1   64.39    4.00
  13  -1  -1 1529.35   59.79
  13  -1  -1 1668.53   60.39
  13  -1  -1 1682.23   59.89
  13   1  -1 1759.62   59.39
  13   1  -1 1696.63   59.59
  13   1  -1 1672.63   59.79
  11  -1  -1   23.90    2.00
  11  -1  -1   20.10    2.40
  11  -1  -1   17.80    2.30
  11   1  -1   18.90    2.20
  11   1  -1   19.60    2.60
  11   1  -1   17.60    3.00
   9  -1  -1  616.44   22.10
  -9  -1   1  614.14   23.00
   9  -1  -1  616.64   22.70
   9  -1  -1  603.24   22.50
   9   1  -1  599.54   22.10
   7  -1  -1 2472.95   88.99
  -7  -1   1 2786.12   89.69
  -7  -1   1 2443.06   89.59
   7   1  -1 2476.25   88.99
  -5  -1   1 3275.67  113.89
  -5  -1   1 3231.08  113.89
  -3  -1   1 4119.79  143.59
  -1  -1   1 4634.64  161.28
   1  -1   1 3135.09  109.09
  -3  -1  -1 3014.10  104.59
   3  -1   1 2947.51  103.59
   5  -1   1   44.40    2.50
  -5  -1  -1   48.70    2.70
   7  -1   1  650.33   23.30
  -7  -1  -1  637.44   24.00
   7   1   1  656.23   23.30
   9  -1   1  275.07   10.30
   9  -1   1  272.77   10.70
   9  -1   1  273.67   10.90
  -9  -1  -1  265.97   11.90
   9   1   1  257.67   10.70
   9   1   1  266.17   10.30
  11  -1   1  697.53   29.30
  11  -1   1  802.22   28.60
  11  -1   1  823.32   28.30
  11   1   1  759.82   28.60
  11   1   1  772.92   28.40
  11   1   1  820.92   28.40
  13  -1   1    3.30    1.20
  13  -1   1    5.50    1.30
  13  -1   1    4.20    1.40
  13   1   1    5.20    1.60
  13   1   1    7.30    1.90
  13   1   1    4.40    1.20
  15  -1   1    5.90    1.50
  15  -1   1    8.80    2.10
  15  -1   1   10.20    3.00
  15   1   1   11.90    2.80
  15   1   1    5.80    1.60
  15   1   1    7.10    1.60
  17  -1   1    8.40    1.40
  17  -1   1    9.20    1.20
  17   1   1   10.10    1.50
  16  -2  -1   12.40    1.40
  16  -2  -1   12.20    1.50
  14  -2  -1  165.18    7.00
  14  -2  -1  162.68    7.30
  14  -2  -1  150.78    6.80
  12  -2  -1    3.80    1.10
  12  -2  -1    5.70    1.30
  12  -2  -1    3.40    1.30
  12   2  -1    4.00    1.50
  10  -2  -1    6.50    1.60
  10  -2  -1    8.80    2.30
  10  -2  -1    3.80    1.10
  10   2  -1    2.40    1.20
  10   2  -1    3.80    1.10
 -10   2   1    7.70    2.00
   8  -2  -1  414.26   16.20
   8  -2  -1  414.86   16.00
   8  -2  -1  443.06   15.70
   8   2  -1  446.16   15.70
   8   2  -1  418.76   15.80
   8   2  -1  384.66   16.10
   6  -2  -1  141.99    5.70
  -6  -2   1  135.79    6.90
   6   2  -1  130.99    5.60
   4  -2  -1   91.69    4.20
   4  -2  -1   99.49    3.90
  -4  -2   1  102.59    5.00
   4  -2  -1  103.59    4.00
   4   2  -1   93.19    4.20
   2  -2  -1  745.43   27.40
  -2  -2   1  765.22   27.80
  -2  -2   1  773.72   28.00
   2  -2  -1  736.23   27.30
   2   2  -1  809.22   27.40
   0  -2   1  354.96   12.60
   0  -2  -1  329.07   12.60
   0  -2   1  324.17   12.70
   0  -2  -1  315.97   12.60
   0   2   1  343.07   12.40
   2  -2   1  615.04   22.10
  -2  -2  -1  625.94   22.70
   2  -2   1  610.74   22.10
  -2  -2  -1  616.44   22.50
   2  -2   1  666.83   22.30
   2   2   1  551.54   22.00
   4  -2   1 1521.05   54.39
   4  -2   1 1610.34   54.49
   4  -2   1 1529.25   54.59
  -4  -2  -1 1573.54   55.39
   4   2   1 1522.45   54.59
   6  -2   1 1233.28   47.20
  -6  -2  -1 1382.96   47.80
   6   2   1 1327.17   46.60
   8  -2   1  207.98    8.90
   8  -2   1  214.28    9.00
   8  -2   1  216.78    8.50
   8   2   1  224.08    8.50
   8   2   1  206.68    8.60
  -8   2  -1  193.68    9.20
  10  -2   1  112.39    5.10
  10  -2   1  119.39    6.80
  10  -2   1  104.69    5.60
  10   2   1  110.59    5.20
  12  -2   1   44.20    3.20
  12  -2   1   38.00    2.70
  12  -2   1   35.70    2.80
  12   2   1   36.40    2.70
  14  -2   1    4.80    1.70
  14  -2   1    3.50    1.00
  14  -2   1    3.40    1.20
  14   2   1    1.70    1.60
  16  -2   1    1.90    0.70
  16  -2   1    2.50    0.80
  13  -3  -1   51.19    3.20
  13  -3  -1   52.09    3.10
  13  -3  -1   51.59    3.20
  11  -3  -1   34.90    3.10
  11  -3  -1   34.40    2.50
 -11   3   1   43.50    3.10
  11   3  -1   33.50    2.50
  11   3  -1   35.70    2.70
   9  -3  -1  173.68    7.20
   9  -3  -1  161.98    7.70
  -9   3   1  178.38    7.60
   9   3  -1  167.48    7.30
   9   3  -1  172.28    7.30
   9   3  -1  166.48    7.40
   7  -3  -1  111.39    5.00
   7   3  -1  104.49    5.20
  -7   3   1   91.79    5.50
   7   3  -1  105.49    5.00
   7   3  -1  110.39    5.00
  -5   3   1   20.80    2.50
   5   3  -1   23.70    1.90
   5   3  -1   17.50    2.40
   5   3  -1   19.60    2.30
   3  -3  -1  364.86   13.60
   3   3  -1  347.07   13.60
   3   3  -1  358.96   13.80
  -3   3   1  356.26   13.90
   1  -3  -1   12.90    3.90
   1   3  -1   21.60    2.50
  -1   3   1   19.10    2.80
   1   3  -1   21.70    2.50
  -1   3   1   22.20    2.50
   1  -3   1  631.44   25.60
   1  -3   1  678.93   24.80
  -1   3  -1  704.13   25.10
  -1   3  -1  728.73   26.10
   1   3   1  659.63   24.90
   1   3   1  685.23   25.10
   3  -3   1 1083.99   40.30
   3   3   1 1138.89   40.40
  -3   3  -1 1138.79   40.70
   3   3   1 1147.29   40.60
   3   3   1 1134.79   40.50
   5  -3   1  211.48    8.70
   5   3   1  212.78    8.90
   5   3   1  210.48    8.60
  -5   3  -1  219.18    9.00
   5   3   1  207.88    8.70
   7  -3   1   58.39    3.30
   7  -3   1   46.90    4.40
   7   3   1   60.49    3.40
   7   3   1   58.69    3.30
   7   3   1   59.49    3.90
   9  -3   1   24.70    2.40
   9  -3   1   23.60    3.00
  -9   3  -1   24.50    3.00
   9   3   1   20.40    2.70
   9   3   1   24.20    2.40
  11  -3   1   21.10    2.10
  11  -3   1   27.10    2.60
  11   3   1   23.40    2.30
  11   3   1   25.00    2.30
  13  -3   1  148.89    6.50
  13  -3   1  159.58    6.40
  13   3   1  148.69    6.60
  12   4  -1   18.60    1.60
  10  -4  -1  126.19    6.10
  10   4  -1  140.59    5.80
 -10   4   1  145.69    6.00
   8  -4  -1   16.10    1.80
   8   4  -1   22.40    2.00
  -8   4   1   19.90    2.20
   6  -4  -1   33.10    2.50
   6   4  -1   36.20    2.80
   6   4  -1   36.70    2.60
  -6   4   1   35.70    2.80
   4  -4  -1  133.19    6.10
   4   4  -1  131.69    6.10
   4   4  -1  134.69    6.20
  -4   4   1  135.49    6.30
  -2  -4   1   18.00    2.10
   2  -4  -1   20.80    2.90
  -2   4   1   17.10    2.30
   2   4  -1   17.90    2.20
   2   4  -1   19.50    2.30
  -2   4   1   19.90    2.40
   0  -4   1  147.79    6.80
   0  -4  -1  154.68    6.90
   0   4  -1  152.18    7.00
   0   4  -1  151.18    6.70
   0   4   1  153.88    6.70
   0   4   1  153.88    6.90
   2  -4   1    1.40    1.10
   2   4   1   -0.60    0.90
  -2   4  -1   -1.70    1.30
  -2   4  -1    2.10    1.00
   2   4   1   -0.10    1.10
   4  -4   1   18.50    2.00
   4   4   1   14.60    2.00
  -4   4  -1   18.40    2.20
   4   4   1   15.90    2.20
   6  -4   1  383.36   15.60
   6   4   1  408.96   15.50
  -6   4  -1  409.66   15.70
   6   4   1  412.56   15.40
   8  -4   1  181.48    7.90
   8   4   1  203.28    8.00
   8   4   1  192.58    8.00
  10  -4   1   72.19    4.50
  10   4   1   74.39    3.60
 -10   4  -1   86.69    4.10
  -9   5   1    1.40    1.20
   9   5  -1    3.90    0.90
  -7  -5   1    9.70    2.50
   7  -5  -1   10.00    1.60
  -7   5   1   14.00    1.40
   7   5  -1   16.00    1.30
   7   5  -1   10.80    1.60
   5  -5  -1   49.90    2.80
  -5  -5   1   51.69    2.90
   5   5  -1   49.40    2.70
   5   5  -1   46.20    2.60
  -5   5   1   48.80    2.70
  -3  -5   1  290.97   11.10
   3  -5  -1  270.97   10.80
   3   5  -1  281.27   10.90
  -3   5   1  265.77   10.90
   3   5  -1  276.77   10.70
   1  -5  -1   64.39    3.50
  -1  -5   1   65.59    3.50
  -1   5   1   70.09    3.70
   1   5  -1   65.89    3.60
  -1   5   1   66.69    3.40
   1   5  -1   71.29    3.40
   1  -5   1   37.00    2.50
  -1  -5  -1   38.30    2.60
  -1   5  -1   40.40    2.60
   1   5   1   38.00    2.40
   1   5   1   36.80    2.50
  -1   5  -1   39.20    2.50
  -3  -5  -1  192.78    7.90
   3  -5   1  190.48    7.90
   3   5   1  193.78    7.80
  -3   5  -1  194.18    7.90
   3   5   1  188.18    7.70
  -5  -5  -1   81.99    4.10
   5  -5   1   86.29    4.00
   5   5   1   83.89    3.90
  -5   5  -1   85.69    4.00
   5   5   1   85.39    3.90
   7  -5   1   10.50    1.60
  -7  -5  -1   11.10    2.00
   7   5   1   11.90    1.20
  -7   5  -1   10.10    1.40
   9   5   1  146.49    5.60
  18   0  -2   30.00    1.90
  18   0  -2   30.40    1.80
  16   0  -2  154.98    6.60
  16   0  -2  151.38    6.80
  14   0  -2 1371.06   48.30
  14   0  -2 1321.07   48.60
  12   0  -2 2545.05   87.19
  12   0  -2 2467.65   88.49
  12   0  -2 2425.96   87.89
  10   0  -2   91.89    4.80
  10   0  -2   91.59    4.20
  10   0  -2   90.09    4.60
  -8   0   2  719.83   24.60
  -8   0   2  691.73   24.60
   8   0  -2  662.83   24.70
  -6   0   2  122.09    4.60
  -6   0   2  117.39    4.60
  -4   0   2 4802.82  166.88
  -2   0   2 2068.79   71.89
   0   0  -2    1.40    0.20
   0   0   2    1.30    0.20
  -2   0  -2  218.78    7.50
   2   0   2  198.48    7.50
   4   0   2 2799.42   97.59
   6   0   2 7545.44  272.57
   6   0   2 8134.99  272.57
   8   0   2 4415.26  148.39
  -8   0  -2 4090.19  148.39
  10   0   2  879.61   32.00
  10   0   2  876.11   31.50
  10   0   2  872.51   31.80
  12   0   2  114.29    5.20
  12   0   2  120.59    5.50
  12   0   2  105.19    5.60
  14   0   2  872.91   32.60
  14   0   2  918.91   33.00
  14   0   2  911.31   33.00
  16   0   2    1.20    0.70
  16   0   2   -0.70    0.90
  18   0   2   66.69    2.90
  17  -1  -2  126.09    5.50
  17  -1  -2  119.89    5.40
  17   1  -2  119.29    5.00
  15  -1  -2  293.87   11.60
  15  -1  -2  290.77   11.90
  15   1  -2  290.17   11.70
  13  -1  -2  727.13   26.30
  13  -1  -2  718.13   27.00
  13  -1  -2  717.33   26.70
  13   1  -2  720.13   26.70
  13   1  -2  724.43   26.50
  11  -1  -2  522.85   19.90
  11  -1  -2  513.35   20.10
  11  -1  -2  538.85   19.50
  11   1  -2  534.05   19.80
  11   1  -2  525.35   20.10
  11   1  -2  545.35   19.60
  -9  -1   2   55.69    4.30
   9  -1  -2   59.59    3.90
   9  -1  -2   61.59    3.10
   9  -1  -2   61.59    3.60
   9   1  -2   61.29    3.20
  -7  -1   2   81.69    3.90
  -7  -1   2   73.99    4.30
   7  -1  -2   68.29    3.30
   7   1  -2   73.39    3.40
  -5  -1   2 1377.56   49.20
  -5  -1   2 1402.96   49.30
   3  -1  -2    4.80    0.40
   3  -1  -2    4.00    0.40
  -1  -1   2 2909.21  102.79
  -1   1   2 2985.10  102.69
   1  -1   2  137.29    5.10
   1   1   2  127.79    5.60
  -1   1  -2  134.79    5.10
  -3  -1  -2    0.70    0.50
   3  -1   2    0.60    0.30
   3   1   2    0.30    0.50
  -3   1  -2    0.40    0.30
   5  -1   2  209.88    8.60
   5  -1   2  241.38    8.20
  -5  -1  -2  233.88    9.10
  -5   1  -2  243.78    8.30
   5   1   2  215.68    8.60
   7  -1   2 1278.27   43.80
  -7  -1  -2 1229.48   44.50
   7   1   2 1201.88   43.70
  -9  -1  -2  235.78   11.60
   9  -1   2  246.68   10.00
   9  -1   2  264.17    9.70
   9  -1   2  251.47   10.20
   9   1   2  249.38   10.00
   9   1   2  239.88    9.70
  11  -1   2  327.37   13.20
  11  -1   2  348.37   13.00
  11  -1   2  337.87   13.50
  11   1   2  333.37   13.40
  11   1   2  348.97   13.00
  11   1   2  325.47   13.30
  13  -1   2  142.49    6.60
  13  -1   2  146.89    6.40
  13  -1   2  146.89    6.90
  13   1   2  141.79    6.70
  13   1   2  144.09    6.40
  13   1   2  148.19    6.50
  15  -1   2  197.88    8.10
  15  -1   2  193.08    8.00
  15  -1   2  195.18    8.90
  15   1   2  190.38    8.00
  15   1   2  200.88    8.00
  17  -1   2    0.70    0.70
  17  -1   2    0.10    0.50
  17   1   2   -0.10    0.90
  16  -2  -2   -0.50    0.80
  16  -2  -2    0.30    0.70
  14  -2  -2   35.20    2.60
  14  -2  -2   35.60    2.90
  12  -2  -2    1.40    1.20
  12  -2  -2    0.60    1.10
  12  -2  -2   -0.70    1.00
 -12   2   2   -1.00    2.00
  12   2  -2    1.00    1.60
  10  -2  -2   47.80    3.30
  10  -2  -2   49.80    2.90
  10  -2  -2   51.69    3.50
  10   2  -2   47.90    3.10
  10   2  -2   43.40    4.00
  10   2  -2   44.50    3.10
   8  -2  -2   94.79    4.20
   8  -2  -2   89.99    5.00
   8  -2  -2   86.39    4.70
   8   2  -2   87.89    4.90
   8   2  -2   89.89    4.50
   8   2  -2   92.89    4.30
   6  -2  -2   17.30    1.60
  -6  -2   2   17.40    2.90
   6   2  -2   18.50    1.70
  -4  -2   2  168.98    7.30
   4  -2  -2  159.08    6.60
   4  -2  -2  164.28    6.40
   4  -2  -2  171.78    6.30
   4   2  -2  172.68    6.70
  -2  -2   2   37.40    2.40
   2  -2  -2   36.00    2.10
   2  -2  -2   36.70    2.30
   2   2  -2   38.70    2.10
   0  -2  -2  444.26   16.60
   0  -2   2  428.36   16.40
   0  -2   2  449.95   16.60
   0   2   2  460.45   16.30
   2  -2   2 5202.98  185.68
   2  -2   2 5376.16  185.58
   2  -2   2 5472.15  185.48
  -2  -2  -2 5119.49  186.08
   2   2   2 5456.35  185.48
   4  -2   2  127.29    5.20
   4  -2   2  128.49    5.10
   4  -2   2  121.69    5.30
   4   2   2  129.19    5.30
  -6  -2  -2 4853.81  156.18
   6  -2   2 4311.37  153.88
   6   2   2 4058.99  153.78
   8  -2   2  497.75   18.50
   8  -2   2  468.65   18.20
   8  -2   2  505.25   18.00
   8   2   2  454.95   18.00
   8   2   2  492.95   18.00
  10  -2   2  509.55   18.90
  10  -2   2  507.15   19.00
  10  -2   2  485.65   19.20
  10   2   2  516.55   18.90
  12  -2   2    1.10    1.60
  12   2   2    2.30    1.30
  14  -2   2  743.53   26.50
  14  -2   2  744.73   26.50
  14  -2   2  698.13   26.80
  14   2   2  728.53   26.50
  16  -2   2    5.90    1.20
  16  -2   2    4.60    1.10
  13  -3  -2   51.29    3.50
  13  -3  -2   54.79    3.20
  13  -3  -2   54.39    3.20
  13   3  -2   42.20    4.20
  11  -3  -2   23.70    2.30
  11  -3  -2   29.90    2.80
  11  -3  -2   23.70    2.80
  11   3  -2   24.60    2.70
 -11   3   2   20.30    2.50
  11   3  -2   16.40    2.10
   9  -3  -2  244.28    9.70
   9  -3  -2  221.98   10.10
  -9   3   2  248.08   10.00
   9   3  -2  241.98    9.70
   9   3  -2  249.18    9.80
   9   3  -2  235.28    9.80
   7  -3  -2  172.18    7.20
   7   3  -2  167.88    7.30
  -7   3   2  155.28    8.50
   7   3  -2  172.58    7.40
   7   3  -2  180.38    7.20
   5  -3  -2  584.74   21.30
   5   3  -2  556.34   21.20
   5   3  -2  585.14   21.10
  -5   3   2  548.25   21.30
   3   3  -2   -0.30    1.00
   3   3  -2    1.60    1.10
  -3   3   2   -1.40    1.30
  -3   3   2    3.80    1.80
   1  -3  -2 1464.35   54.49
   1   3  -2 1499.05   53.89
  -1   3   2 1584.74   53.99
  -1   3   2 1510.65   53.69
   1   3  -2 1509.25   53.69
   1  -3   2  506.45   20.10
   1  -3   2  504.95   18.60
   1   3   2  499.15   18.80
  -1   3  -2  490.75   18.80
   1   3   2  498.15   18.70
   3  -3   2 1425.76   50.79
   3   3   2 1407.66   50.79
  -3   3  -2 1406.16   50.99
   3   3   2 1436.66   50.89
   3   3   2 1471.25   51.09
   5  -3   2  364.16   13.30
  -5   3  -2  341.17   13.40
   5   3   2  345.07   13.20
   5   3   2  327.57   13.30
   5   3   2  332.07   13.20
   7  -3   2  197.18    8.10
   7  -3   2  188.88    8.60
  -7   3  -2  186.68    9.00
   7   3   2  195.58    8.10
   7   3   2  200.78    8.20
   9  -3   2  113.39    5.40
   9  -3   2  123.99    5.80
   9   3   2  114.29    5.50
   9   3   2  116.99    5.40
  -9   3  -2  116.09    5.90
  11  -3   2   80.29    4.00
  11  -3   2   81.99    4.40
  11   3   2   80.09    4.20
  13  -3   2   34.50    2.40
  13   3   2   33.90    2.70
  12   4  -2   41.90    2.50
  10  -4  -2  924.51   33.10
 -10   4   2  906.41   32.70
  10   4  -2  908.11   32.60
  10   4  -2  888.81   32.40
   8  -4  -2  120.99    5.80
  -8   4   2  135.69    6.10
   8   4  -2  131.19    5.90
   8   4  -2  134.99    6.00
   6  -4  -2   35.40    2.70
   6   4  -2   37.00    2.70
  -6   4   2   39.90    3.00
   6   4  -2   37.60    2.80
  -4  -4   2   28.40    2.60
   4  -4  -2   31.60    2.50
   4   4  -2   31.30    2.60
   4   4  -2   29.40    2.50
  -4   4   2   33.00    2.70
  -4   4   2   29.50    3.20
  -2  -4   2  275.67   10.80
   2  -4  -2  267.07   10.80
  -2   4   2  259.67   10.50
   2   4  -2  263.97   10.60
   2   4  -2  265.17   10.80
  -2   4   2  253.27   10.90
   0  -4  -2  201.98    9.30
   0  -4   2  217.78    8.70
   0   4  -2  194.28    8.80
   0   4   2  200.78    8.70
   0   4  -2  207.38    8.50
   0   4   2  195.88    8.40
   2  -4   2   44.60    3.00
  -2   4  -2   44.20    3.10
   2   4   2   40.60    3.00
  -2   4  -2   42.50    3.40
   2   4   2   40.00    2.90
   4  -4   2   36.40    2.70
   4   4   2   38.10    3.00
   4   4   2   40.90    2.90
  -4   4  -2   41.90    2.90
   6  -4   2   11.30    1.70
   6   4   2   10.40    1.70
   6   4   2   12.90    2.30
  -6   4  -2    9.00    2.00
  -8   4  -2  393.66   15.00
  10  -4   2  190.78    7.90
  10   4   2  202.08    7.80
  -9   5   2   99.99    4.10
   7  -5  -2   -0.60    1.00
  -7   5   2    0.10    0.70
   7   5  -2    1.70    1.10
   7   5  -2    0.40    0.50
   5  -5  -2  112.79    4.90
  -5  -5   2  111.39    5.00
   5   5  -2  106.69    4.80
  -5   5   2  107.99    4.90
   5   5  -2  105.89    4.80
   3  -5  -2    0.70    1.00
  -3  -5   2   -0.20    1.00
   3   5  -2    0.90    0.90
  -3   5   2    0.50    0.70
   1  -5  -2   19.50    1.90
  -1  -5   2   22.90    2.00
   1   5  -2   19.60    1.70
   1   5  -2   20.90    2.00
  -1   5   2   21.00    1.90
  -1   5   2   19.50    1.90
  -1  -5  -2    3.00    1.30
   1  -5   2    3.10    1.00
  -1   5  -2    5.50    1.40
   1   5   2    2.30    0.70
  -1   5  -2    7.70    2.10
   1   5   2    3.20    1.00
   3  -5   2  125.29    5.40
  -3  -5  -2  118.69    5.40
  -3   5  -2  121.49    5.50
   3   5   2  122.69    5.70
   3   5   2  121.69    5.30
  -5  -5  -2   34.50    2.30
   5  -5   2   31.00    2.20
   5   5   2   32.60    2.20
  -5   5  -2   34.10    2.20
   5   5   2   30.50    2.00
   7  -5   2    7.70    1.50
  -7  -5  -2    3.90    1.30
   7   5   2    5.00    0.90
  -7   5  -2    5.20    1.40
   9   5   2   11.60    1.10
  18   0  -3    0.60    1.00
  18   0  -3   -0.40    0.60
  16   0  -3   -0.30    0.80
  16   0  -3    0.50    0.90
  14   0  -3    0.00    1.00
  14   0  -3   -1.80    1.10
  10   0  -3    0.50    1.20
  10   0  -3    1.00    1.30
  10   0  -3   -0.40    1.00
   8   0  -3    0.10    1.00
  -8   0   3    0.10    0.70
  -8   0   3   -0.60    0.70
  -6   0   3    5.50    0.80
  -6   0   3    4.70    0.90
  -4   0   3   -0.40    0.30
   2   0  -3    0.20    0.20
  -2   0   3    0.00    0.10
   0   0  -3    0.00    0.20
   0   0   3    0.10    0.10
   2   0   3   -0.20    0.20
  -2   0  -3    0.70    0.30
  -4   0  -3   -0.10    0.40
   4   0   3   -0.10    0.40
  -6   0  -3   -0.20    0.60
   6   0   3   -0.20    0.60
   6   0   3   -0.10    0.60
   8   0   3   -0.10    0.60
  -8   0  -3    0.10    2.00
  10   0   3    0.80    1.10
  10   0   3    9.60    2.40
  12   0   3   -2.00    1.30
  12   0   3   -0.50    0.90
  12   0   3    1.60    1.00
  14   0   3    2.50    1.00
  14   0   3    1.20    1.10
  16   0   3   -1.50    1.70
  16   0   3    0.20    0.90
  16   0   3    0.00    0.90
  18   0   3   -0.50    0.60
  17  -1  -3   44.90    2.60
  17  -1  -3   41.30    2.40
  17   1  -3   47.70    2.50
  17   1  -3   34.10    3.20
  15  -1  -3   42.40    3.40
  15  -1  -3   45.30    2.90
  15   1  -3   44.30    3.40
  13  -1  -3  597.24   22.50
  13  -1  -3  594.24   22.80
  13   1  -3  584.74   22.30
  13   1  -3  631.44   22.70
  11  -1  -3   55.49    4.20
  11  -1  -3   53.29    3.50
  11  -1  -3   56.99    3.30
  11  -1  -3   58.89    3.80
  11   1  -3   59.09    3.60
  11   1  -3   61.89    4.10
  11   1  -3   60.69    3.80
  -9  -1   3   97.59    6.20
   9  -1  -3  107.39    5.50
   9  -1  -3  126.89    4.90
   9  -1  -3  103.89    5.20
   9   1  -3  117.29    4.90
   7  -1  -3 4146.39  149.49
  -7  -1   3 4388.36  150.28
  -7  -1   3 4346.87  150.18
   7   1  -3 4286.87  149.69
  -5  -1   3  242.68    9.00
  -5  -1   3  213.78    9.10
   3  -1  -3  143.59    5.30
  -3   1   3  144.89    5.30
  -1  -1   3 4467.95  169.88
  -1   1   3 5296.77  169.88
   1  -1   3   37.10    1.80
  -1  -1  -3   39.20    1.90
   1   1   3   36.30    1.90
  -1   1  -3   38.50    1.80
  -3  -1  -3  494.45   17.40
   3  -1   3  471.55   16.90
  -3   1  -3  450.45   16.90
   3   1   3  482.45   17.50
   5  -1   3 1246.98   42.60
  -5  -1  -3 1223.58   43.40
   5  -1   3 1292.17   42.90
  -5   1  -3 1254.57   42.70
   5   1   3 1211.48   42.90
   5   1   3 1064.69   43.70
   7  -1   3  811.42   29.30
   7   1   3  828.42   29.40
   9  -1   3   15.40    2.30
   9  -1   3    9.80    1.50
   9  -1   3    8.40    2.30
   9   1   3    8.70    2.40
  11  -1   3  112.39    5.30
  11  -1   3  113.69    5.70
  11  -1   3  115.09    5.20
  11   1   3  111.29    5.20
  11   1   3  108.79    5.40
  11   1   3  110.69    5.90
  13  -1   3   -0.50    0.90
  13  -1   3    1.00    1.20
  13  -1   3   -1.60    1.10
  13   1   3   -0.50    1.00
  13   1   3    0.90    1.10
  13   1   3   -1.60    1.70
  15  -1   3    1.50    0.80
  15  -1   3    1.30    0.80
  15  -1   3    0.10    1.30
  15   1   3    1.20    0.90
  15   1   3    2.20    1.40
  17  -1   3  144.09    5.60
  17   1   3  135.29    5.40
  16  -2  -3   11.90    1.40
  16  -2  -3   11.00    1.60
  14  -2  -3  182.28    8.00
  14  -2  -3  182.98    7.80
  12  -2  -3    9.10    2.10
  12  -2  -3    9.00    2.40
  12  -2  -3   11.90    2.10
 -12   2   3   12.30    2.80
  12   2  -3    7.10    1.70
  10  -2  -3  627.14   22.60
  10  -2  -3  635.04   22.30
  10  -2  -3  601.64   22.80
  10   2  -3  593.74   22.50
  10   2  -3  576.94   22.30
  10   2  -3  614.84   22.30
   8  -2  -3  342.37   13.10
   8  -2  -3  338.27   12.70
   8  -2  -3  337.27   13.30
   8   2  -3  333.67   13.10
   8   2  -3  335.57   12.90
   8   2  -3  334.57   12.70
   6  -2  -3   90.99    4.20
  -6  -2   3   99.39    5.30
   6   2  -3   92.49    4.20
  -4  -2   3   70.09    3.90
   4  -2  -3   74.49    3.40
   4  -2  -3   75.89    3.20
   4  -2  -3   78.39    3.20
   4   2  -3   69.09    3.40
  -2  -2   3  110.09    4.90
   2  -2  -3  105.19    4.60
   2  -2  -3  110.29    4.70
   0  -2   3    0.90    1.00
   2  -2   3   56.69    2.90
   2  -2   3   57.29    2.80
  -2  -2  -3   56.89    3.60
   2   2   3   57.39    2.80
   4  -2   3   75.89    3.70
   4  -2   3   83.09    3.80
   4   2   3   93.09    3.90
   6  -2   3    4.00    1.20
   8  -2   3 1194.78   40.50
   8  -2   3 1136.49   40.90
   8  -2   3 1089.19   40.50
   8   2   3 1139.79   40.50
   8   2   3 1092.49   40.40
  10  -2   3  258.97   10.60
  10  -2   3  266.37   11.00
  10  -2   3  268.87   10.60
  10   2   3  266.37   10.60
  12  -2   3 3291.17  111.09
  12  -2   3 3267.47  111.59
  12  -2   3 3024.20  110.99
  12   2   3 3053.89  110.99
  14  -2   3  149.79    6.30
  14  -2   3  147.29    6.60
  14  -2   3  148.49    6.30
  14   2   3  148.29    6.40
  16  -2   3  163.28    6.50
  13  -3  -3  382.06   14.80
  13  -3  -3  382.76   14.50
  13   3  -3  394.26   14.40
 -13   3   3  395.36   14.80
  11  -3  -3  440.56   17.50
  11  -3  -3  474.65   17.90
  11  -3  -3  468.55   17.60
  11   3  -3  462.15   17.60
 -11   3   3  488.75   17.90
  11   3  -3  475.55   17.50
   9  -3  -3    0.50    0.90
   9  -3  -3    0.70    2.10
  -9   3   3    2.40    1.40
   9   3  -3    2.10    1.30
   9   3  -3    1.50    1.40
   9   3  -3    1.20    0.70
   7  -3  -3  419.36   15.60
   7   3  -3  408.86   15.60
  -7   3   3  388.96   17.20
   7   3  -3  420.56   17.10
   5  -3  -3   71.29    3.60
   5   3  -3   66.29    3.90
   5   3  -3   68.79    3.70
  -5   3   3   69.59    4.10
   3  -3  -3   44.90    2.60
  -3   3   3   50.19    3.30
   3   3  -3   41.70    3.00
   3   3  -3   43.80    3.10
  -3   3   3   44.00    3.50
   1  -3  -3  107.49    7.00
  -1  -3   3  118.49    5.20
  -1   3   3  118.59    5.50
   1   3  -3  117.79    5.40
   1   3  -3  108.59    5.40
  -1   3   3  120.09    5.60
   1  -3   3  167.18    7.00
   1  -3   3  163.08    8.90
   1   3   3  162.58    7.20
   1   3   3  175.88    7.40
  -1   3  -3  169.68    7.30
   3  -3   3  185.48    7.50
   3   3   3  172.88    7.70
   3   3   3  178.18    7.40
  -3   3  -3  181.48    7.80
   3   3   3  180.58    7.60
   5  -3   3 1604.74   55.49
   5   3   3 1553.04   55.59
  -5   3  -3 1572.44   55.59
   5   3   3 1545.25   55.49
   5   3   3 1519.75   55.39
   7  -3   3  378.46   15.20
   7  -3   3  396.46   15.00
   7   3   3  402.96   15.10
   7   3   3  392.16   14.90
  -7   3  -3  377.36   15.00
   9  -3   3 2108.79   77.99
   9  -3   3 2307.67   78.29
   9   3   3 2137.99   78.09
   9   3   3 2273.17   77.89
  11  -3   3  259.07   10.80
  11  -3   3  290.37   11.20
  11   3   3  278.47   10.80
  11   3   3  269.97   10.90
  13  -3   3  121.09    5.30
  13   3   3  125.59    5.40
  12   4  -3   10.00    1.30
 -12   4   3    8.30    1.80
  10  -4  -3    0.10    1.40
  10   4  -3    1.70    1.20
 -10   4   3    0.90    1.00
  10   4  -3    1.50    0.70
   8  -4  -3   40.90    2.70
  -8   4   3   45.50    3.00
   8   4  -3   37.60    2.70
   8   4  -3   44.50    2.90
   6  -4  -3  588.84   23.40
  -6  -4   3  607.94   23.40
   6   4  -3  666.53   23.60
   6   4  -3  647.54   23.40
  -6   4   3  653.43   23.70
  -4  -4   3    0.50    1.10
  -4   4   3    2.70    1.10
   4   4  -3    3.90    1.20
   4   4  -3    8.40    1.70
  -4   4   3   -0.10    1.40
   2  -4  -3  385.36   14.80
  -2  -4   3  381.36   14.80
  -2   4   3  374.96   14.60
  -2   4   3  387.96   15.00
   2   4  -3  380.76   14.60
   2   4  -3  373.56   14.90
   0  -4  -3   50.29    3.70
   0  -4   3   46.00    3.10
   0   4   3   43.10    3.10
   0   4   3   47.90    3.20
   0   4  -3   43.00    3.10
   0   4  -3   48.40    3.20
   2  -4   3  218.48   10.00
   2   4   3  198.48    8.80
  -2   4  -3  219.08    9.10
   2   4   3  205.58    8.80
   4  -4   3    0.10    0.80
   4   4   3    2.10    0.90
   4   4   3    8.30    2.20
   6  -4   3   54.29    3.30
  -6   4  -3   58.19    3.50
   6   4   3   56.29    3.30
   6   4   3   56.89    3.70
   8  -4   3   54.99    3.30
   8   4   3   59.99    3.20
  -8   4  -3   59.59    3.60
  10  -4   3   17.00    1.80
  10   4   3   15.00    1.50
  -9   5   3  139.99    5.50
   7  -5  -3   48.00    2.80
  -7   5   3   48.80    2.70
   7   5  -3   47.80    2.50
   7   5  -3   47.80    2.50
   5  -5  -3   83.99    3.90
  -5  -5   3   84.59    4.00
   5   5  -3   76.99    3.80
  -5   5   3   78.49    3.90
   5   5  -3   77.39    3.80
   3  -5  -3   12.20    1.70
  -3  -5   3   15.30    2.00
   3   5  -3   11.90    1.40
   3   5  -3   10.90    1.70
  -3   5   3   15.20    1.70
  -3   5   3   10.80    2.40
   1  -5  -3   22.70    2.10
  -1  -5   3   24.60    2.10
  -1   5   3   23.30    2.00
   1   5  -3   20.40    2.10
   1   5  -3   24.20    1.90
  -1   5   3   23.40    2.00
  -1  -5  -3  268.57   11.00
   1  -5   3  281.37   11.10
   1   5   3  279.17   10.80
  -1   5  -3  277.57   11.00
   1   5   3  292.77   11.00
   3  -5   3   22.20    2.00
  -3  -5  -3   23.00    2.10
  -3   5  -3   23.90    2.00
   3   5   3   25.00    2.00
   3   5   3   24.60    1.80
   5  -5   3  345.97   13.60
  -5  -5  -3  359.56   13.70
   5   5   3  355.86   13.80
   5   5   3  375.76   14.10
  -5   5  -3  372.16   13.60
  -7  -5  -3   27.40    2.30
   7  -5   3   21.60    1.90
  -7   5  -3   25.50    1.90
   7   5   3   25.70    1.60
  18   0  -4   70.39    3.20
  18   0  -4   66.89    3.30
  16   0  -4  153.08    6.70
  16   0  -4  144.99    6.40
  14   0  -4  368.86   14.50
  14   0  -4  354.36   14.10
  12   0  -4 1452.85   52.29
  12   0  -4 1514.15   50.79
  12   0  -4 1294.07   52.39
  10   0  -4 2842.22  100.09
  10   0  -4 2851.41  100.29
  -8   0   4  319.97   11.90
  -8   0   4  329.47   11.90
  -6   0   4 1135.89   40.70
  -6   0   4 1182.28   40.80
  -4   0   4 1875.81   65.49
  -2   0   4 4250.87  147.79
   0   0   4  919.81   33.80
   0   0  -4 1007.40   33.80
  -2   0  -4  115.59    4.50
   2   0   4  112.09    4.50
   4   0   4 4159.18  144.99
  -6   0  -4  173.18    6.80
   6   0   4  165.88    6.80
   6   0   4  166.48    6.60
   8   0   4  532.85   21.40
   8   0   4  645.54   22.90
  10   0   4   23.50    2.00
  10   0   4   27.00    2.40
  10   0   4   22.70    2.80
  12   0   4   54.89    3.20
  12   0   4   51.79    3.60
  12   0   4   49.60    3.20
  14   0   4   28.80    2.60
  14   0   4   28.80    2.30
  14   0   4   26.50    2.20
  16   0   4  115.19    5.10
  16   0   4  108.19    4.80
  16   0   4  107.79    4.90
  17  -1  -4    9.60    1.40
  17  -1  -4    6.40    1.20
  17   1  -4    9.90    2.00
  17   1  -4    9.20    1.60
  15  -1  -4   80.09    4.40
  15  -1  -4   80.99    4.20
  15   1  -4   81.29    4.40
  15   1  -4   76.09    4.20
  13  -1  -4   30.30    2.90
  13  -1  -4   30.70    2.70
  13   1  -4   40.20    3.20
  13   1  -4   34.10    2.90
  11  -1  -4   50.49    3.60
  11  -1  -4   47.20    3.30
  11  -1  -4   50.69    3.70
  11   1  -4   51.09    3.80
  11   1  -4   49.40    3.50
  11   1  -4   53.09    3.90
   9  -1  -4 2276.57   82.59
   9  -1  -4 2374.56   83.19
  -9  -1   4 2354.56   83.59
   9  -1  -4 2434.06   83.49
   7  -1  -4 1080.09   36.90
  -7  -1   4 1063.19   37.00
  -7  -1   4  947.71   37.10
  -5  -1   4 9999.00  347.77
  -3  -1   4 4664.03  155.38
  -3   1   4 4250.07  154.88
  -1   1   4 9659.23  335.67
   1  -1   4  473.65   17.30
  -1   1  -4  498.45   17.40
   1   1   4  473.45   17.40
  -3  -1  -4  180.88    7.10
   3  -1   4  176.88    6.70
   3   1   4  175.58    7.30
  -3   1  -4  175.08    6.70
   5  -1   4   92.49    4.10
   5  -1   4   98.19    4.00
  -5  -1  -4   92.79    4.70
   5   1   4  103.99    4.20
   5   1   4   98.19    4.60
  -5   1  -4  100.29    4.10
   7  -1   4  114.49    4.80
   7   1   4  110.99    4.90
   9  -1   4    6.10    1.30
   9  -1   4    7.40    2.20
   9  -1   4    2.10    1.00
   9   1   4    3.90    1.30
   9   1   4    4.60    1.40
  11  -1   4  824.62   30.00
  11  -1   4  853.41   29.90
  11  -1   4  823.52   30.30
  11   1   4  785.72   30.10
  11   1   4  817.52   29.90
  11   1   4  816.92   29.90
  13  -1   4  583.04   21.30
  13  -1   4  601.84   21.80
  13  -1   4  547.35   21.10
  13   1   4  583.24   21.20
  13   1   4  556.34   21.40
  13   1   4  548.85   21.20
  15  -1   4   55.09    3.80
  15  -1   4   52.99    2.90
  15  -1   4   51.99    3.10
  15   1   4   53.09    2.90
  15   1   4   47.20    3.30
  17  -1   4   23.60    1.70
  17   1   4   23.50    1.70
  16  -2  -4   39.40    2.30
  16  -2  -4   39.70    2.60
  14  -2  -4   87.39    4.60
  14  -2  -4   92.89    4.50
 -14   2   4   74.39    5.90
  12  -2  -4  475.25   18.40
  12  -2  -4  474.05   18.10
  12   2  -4  470.35   17.80
  12   2  -4  487.45   18.00
  10  -2  -4  649.64   24.50
  10  -2  -4  652.63   24.30
  10  -2  -4  689.03   24.00
  10   2  -4  658.03   24.20
  10   2  -4  637.24   24.00
   8  -2  -4 3629.74  126.69
   8  -2  -4 3620.84  126.39
   8  -2  -4 3577.84  126.89
   8   2  -4 3564.24  126.59
   8   2  -4 3678.43  126.59
   6  -2  -4 6668.83  232.28
  -6  -2   4 6590.34  233.38
   6   2  -4 6758.32  232.28
   4  -2  -4 1137.99   40.60
   4  -2  -4 1113.09   40.30
  -4  -2   4 1220.38   41.30
   4  -2  -4 1141.59   40.40
   4   2  -4 1111.39   40.50
  -2  -2   4    0.70    1.00
   2  -2  -4   -0.40    0.90
   0  -2  -4  106.69    5.00
   0  -2   4  104.89    4.60
   0  -2   4  112.39    5.00
   2  -2   4 1546.05   54.59
   2  -2   4 1529.05   54.79
  -2  -2  -4 1563.44   55.39
   2   2   4 1566.14   54.59
   4  -2   4   16.60    1.50
   4  -2   4   16.70    2.00
   4   2   4   14.60    1.50
   6  -2   4  108.19    4.80
   6  -2   4  107.09    5.60
   6   2   4  111.69    4.90
   8  -2   4  458.55   17.50
   8  -2   4  489.15   18.00
   8  -2   4  478.05   17.40
   8   2   4  441.06   17.40
   8   2   4  458.05   17.50
  10  -2   4 1055.29   39.40
  10  -2   4 1087.09   39.90
  10  -2   4 1099.19   39.40
  10   2   4 1144.29   39.60
  12  -2   4  549.54   20.20
  12  -2   4  549.74   19.70
  12  -2   4  512.95   19.60
  12   2   4  493.45   19.60
  14  -2   4  223.08    8.80
  14  -2   4  219.08    9.00
  14  -2   4  227.28    8.70
  14   2   4  205.08    9.20
  16  -2   4   26.50    1.70
  15  -3  -4   58.29    3.10
  15  -3  -4   56.29    3.20
  13  -3  -4   -1.10    1.00
  13  -3  -4    0.20    1.20
 -13   3   4    1.60    1.30
  13   3  -4    0.30    0.90
  11  -3  -4  645.64   24.50
  11  -3  -4  674.03   24.60
  11  -3  -4  669.73   24.90
  11   3  -4  678.73   24.60
 -11   3   4  684.43   24.90
  11   3  -4  678.73   24.70
   9  -3  -4  313.37   12.40
   9   3  -4  327.97   12.60
   9   3  -4  319.67   12.70
  -9   3   4  323.17   12.90
   7  -3  -4    8.60    1.70
   7   3  -4    7.10    1.80
  -7   3   4   11.20    2.10
   7   3  -4    5.90    1.50
  -5   3   4   30.50    2.80
   5   3  -4   23.90    2.50
  -5   3   4   27.80    3.70
   3  -3  -4 1223.48   42.10
  -3   3   4 1180.18   42.40
   3   3  -4 1169.18   42.30
  -3   3   4 1136.59   42.10
   3   3  -4 1178.98   42.10
  -1  -3   4   11.20    1.60
   1   3  -4   12.20    2.20
  -1   3   4   13.40    2.40
  -1   3   4   17.20    2.30
   1   3  -4   13.10    2.40
   1  -3   4  599.94   22.10
   1   3   4  608.64   22.30
  -1   3  -4  578.84   22.30
  -1   3  -4  633.04   22.90
   1   3   4  592.34   22.30
   3  -3   4  188.18    7.60
   3   3   4  171.88    7.80
  -3   3  -4  177.68    7.70
   3   3   4  179.78    7.70
   3   3   4  181.98    7.50
   5  -3   4 1440.96   52.29
  -5   3  -4 1514.75   52.39
   5   3   4 1483.35   52.29
   5   3   4 1384.06   52.29
   5   3   4 1512.35   52.39
   7  -3   4   26.90    2.20
  -7   3  -4   28.50    3.00
   7   3   4   25.90    2.50
   7   3   4   27.20    2.30
   9  -3   4 1458.05   54.59
   9   3   4 1606.04   54.49
  11  -3   4  281.97   11.40
  11   3   4  300.47   11.60
  13  -3   4    2.50    1.10
  13   3   4    2.20    1.30
  12   4  -4    0.00    0.60
 -12   4   4   -1.10    1.30
  10  -4  -4    1.20    1.40
  10   4  -4    0.60    0.70
 -10   4   4    0.60    0.90
  10   4  -4    2.50    1.10
  -8  -4   4   20.80    2.60
   8  -4  -4   25.50    2.20
  -8   4   4   24.10    2.40
   8   4  -4   30.60    2.30
   8   4  -4   20.80    2.00
  -6  -4   4   54.19    3.40
   6  -4  -4   53.19    3.30
   6   4  -4   67.19    3.60
   6   4  -4   58.19    3.40
  -6   4   4   55.69    3.60
  -4  -4   4 1053.79   39.60
   4  -4  -4 1112.79   39.70
   4   4  -4 1089.79   39.80
   4   4  -4 1137.79   39.70
  -4   4   4 1123.09   40.00
  -4   4   4 1081.29   39.40
  -2  -4   4  410.26   15.30
   2  -4  -4  382.46   16.40
   2   4  -4  397.26   15.40
  -2   4   4  395.66   15.40
  -2   4   4  387.06   15.10
   2   4  -4  387.36   15.00
   0  -4   4    0.40    1.10
   0  -4  -4    0.30    1.00
   0   4  -4   -1.10    1.00
   0   4   4    1.40    1.00
   0   4   4   -0.90    1.20
   0   4  -4    0.90    1.20
   2  -4   4    5.90    1.70
  -2   4  -4    9.90    1.90
   2   4   4    7.50    2.00
   2   4   4    8.30    2.00
   4  -4   4   45.40    3.00
   4   4   4   52.39    3.40
  -4   4  -4   47.00    3.30
   4   4   4   50.29    3.10
   6  -4   4   -0.10    0.90
  -6   4  -4    0.40    1.20
   6   4   4   -0.80    0.80
   8  -4   4  244.08   10.10
   8   4   4  258.77   10.00
  -8   4  -4  260.37   10.20
  10  -4   4   27.80    2.00
  10   4   4   25.60    1.80
   9   5  -4   46.00    2.20
  -9   5   4   45.10    2.20
   7  -5  -4    9.20    2.10
  -7   5   4   10.00    1.30
   7   5  -4   11.20    1.30
   7   5  -4   12.50    1.30
   5  -5  -4   90.59    4.20
  -5  -5   4   92.09    4.40
  -5   5   4   87.19    4.30
   5   5  -4   90.79    4.20
   5   5  -4   91.39    4.10
  -3  -5   4   -0.70    1.10
   3  -5  -4    0.70    1.00
  -3   5   4    0.20    1.10
   3   5  -4    0.10    0.90
   3   5  -4   -0.30    0.60
  -3   5   4    1.30    0.80
   1  -5  -4   40.40    2.50
  -1  -5   4   38.00    2.60
  -1   5   4   38.80    2.50
   1   5  -4   36.20    2.30
   1   5  -4   34.20    2.40
  -1   5   4   35.00    2.30
  -1  -5  -4   -0.90    0.90
   1  -5   4    0.00    0.90
  -1   5  -4    0.80    0.80
   1   5   4   -0.20    0.90
   1   5   4   -0.40    0.60
  -3  -5  -4    3.60    1.10
   3  -5   4    6.80    1.50
   3   5   4    7.80    1.60
  -3   5  -4    6.30    1.40
   3   5   4    5.30    1.30
  -5  -5  -4   25.50    2.00
   5  -5   4   26.30    1.90
   5   5   4   23.60    1.70
  -5   5  -4   22.70    1.80
   7  -5   4    6.30    1.90
   7   5   4    9.70    1.30
  18   0  -5   -1.20    0.70
  18   0  -5    0.30    0.60
  16   0  -5    0.70    1.00
  16   0  -5   -0.10    0.80
  14   0  -5    0.30    1.20
  14   0  -5    0.00    1.00
  12   0  -5    0.20    1.70
  10   0  -5   -0.80    1.10
  10   0  -5   -0.80    1.30
  10   0  -5    4.30    1.80
  -8   0   5    0.50    0.70
  -8   0   5    1.20    1.10
  -6   0   5    0.20    0.40
   4   0  -5    0.90    0.30
  -4   0   5    0.00    0.30
   2   0  -5    0.10    0.30
  -2   0   5    0.30    0.30
   0   0  -5    4.80    0.70
   0   0   5    3.10    0.60
   2   0   5    0.30    0.30
  -2   0  -5   -0.20    0.40
  -4   0  -5    0.30    0.50
   4   0   5    0.40    0.50
   6   0   5    0.50    0.90
  -6   0  -5   -0.20    0.90
   6   0   5   -0.40    0.60
   8   0   5   -1.10    1.70
   8   0   5   -0.50    0.60
   8   0   5   -0.30    1.20
  10   0   5    0.50    1.40
  12   0   5   -0.60    1.10
  12   0   5    0.30    1.00
  12   0   5    0.10    1.30
  14   0   5   -0.40    1.10
  14   0   5   -1.00    0.90
  14   0   5    1.00    0.70
  16   0   5   -0.40    0.60
  16   0   5   -0.20    1.50
  17  -1  -5    1.40    0.90
  17  -1  -5    1.20    0.80
  17   1  -5    3.30    1.00
  17   1  -5    0.60    1.10
  15  -1  -5  190.28    8.30
  15  -1  -5  196.08    8.60
  15   1  -5  200.48    8.40
  15   1  -5  203.88    8.30
  13  -1  -5    7.00    2.10
  13  -1  -5    7.10    1.90
  13   1  -5   12.10    2.60
  13   1  -5    9.80    2.40
  13   1  -5    9.50    2.90
  11  -1  -5   48.50    3.20
  11  -1  -5   47.90    3.50
  11  -1  -5   54.09    3.50
  11   1  -5   47.70    3.50
  11   1  -5   48.30    3.70
  11   1  -5   47.10    3.60
  -9  -1   5    7.70    2.30
   9  -1  -5    5.80    1.50
   9  -1  -5    6.10    1.60
   9  -1  -5    8.30    2.00
  -7  -1   5 1401.16   51.29
  -7  -1   5 1471.05   51.19
  -5  -1   5  597.74   21.80
  -3  -1   5 2764.22   96.69
  -3   1   5 2678.63   96.29
   3   1  -5 2847.92   96.79
  -1   1   5 6741.43  234.48
   1  -1   5 4362.66  160.28
  -1  -1  -5 4947.80  160.48
   1   1   5 4501.95  160.38
  -1   1  -5 4595.34  160.38
  -3  -1  -5    1.20    0.70
   3  -1   5    0.50    0.40
  -3   1  -5    3.00    1.00
   3   1   5    1.10    0.70
  -5  -1  -5   65.39    3.80
   5  -1   5   64.79    3.10
   5  -1   5   64.29    3.10
   5   1   5   66.29    3.10
  -5   1  -5   69.09    3.20
   5   1   5   64.89    3.60
   7  -1   5   19.60    3.00
   7  -1   5   18.20    1.60
   7   1   5   17.10    1.70
   9  -1   5   50.39    3.40
   9  -1   5   48.40    2.80
   9  -1   5   48.60    3.20
   9   1   5   47.20    3.30
   9   1   5   49.10    2.90
  11  -1   5  168.98    7.20
  11  -1   5  151.18    7.40
  11  -1   5  164.78    7.00
  11   1   5  159.38    7.00
  11   1   5  163.18    7.00
  13  -1   5  221.58    9.20
  13  -1   5  230.18    9.60
  13  -1   5  221.38    9.10
  13   1   5  232.28    9.20
  13   1   5  213.78    9.20
  15  -1   5   52.49    2.90
  15  -1   5   49.80    2.90
  15  -1   5   44.50    2.60
  15   1   5   44.80    2.60
  15   1   5   46.20    2.90
  17  -1   5    0.00    0.50
  18  -2  -5    3.00    1.10
  18  -2  -5    5.20    1.10
  16  -2  -5   23.20    2.00
  16  -2  -5   25.10    1.80
  14  -2  -5  124.69    5.90
  14  -2  -5  118.39    5.60
 -14   2   5  115.69    6.70
  12  -2  -5  333.57   13.50
  12  -2  -5  345.97   13.40
  12   2  -5  329.17   12.90
  12   2  -5  341.87   13.20
  10  -2  -5  340.67   12.60
  10  -2  -5  332.97   13.00
  10  -2  -5  320.07   13.10
  10   2  -5  326.27   12.70
  10   2  -5  328.57   12.90
   8  -2  -5 1000.50   37.70
   8  -2  -5 1090.09   37.40
   8  -2  -5  995.30   37.90
   8   2  -5 1019.40   37.30
   8   2  -5 1073.39   37.70
   8   2  -5 1108.49   37.70
   6  -2  -5   36.50    2.30
  -6  -2   5   37.50    4.00
   6   2  -5   33.00    2.30
   4  -2  -5  405.76   15.00
   4  -2  -5  408.96   15.10
   4  -2  -5  420.56   15.20
  -2  -2   5 1668.93   57.89
   2  -2  -5 1586.44   57.49
   0  -2   5 4100.89  150.38
   0  -2  -5 4408.26  151.08
   0  -2   5 4380.36  150.88
   0   2   5 4365.96  150.38
   2  -2   5 2750.52   97.19
   2  -2   5 2778.92   97.49
   2   2   5 2807.02   97.19
   4  -2   5  438.26   16.90
   4  -2   5  483.85   16.90
   4   2   5  452.45   16.90
   6  -2   5  526.05   19.30
   6  -2   5  541.35   18.90
   6   2   5  497.05   18.90
   6   2   5  478.55   19.00
   8  -2   5 1047.40   37.80
   8  -2   5 1043.70   38.10
   8  -2   5 1055.69   37.70
  10  -2   5   19.60    2.40
  10  -2   5   21.20    2.50
  10  -2   5   21.80    2.10
  10   2   5   20.40    3.30
  10   2   5   23.00    2.20
  12  -2   5    0.30    1.00
  12  -2   5    0.10    0.90
  12  -2   5   -0.30    0.90
  12   2   5    1.00    1.70
  12   2   5   -1.30    1.10
  14  -2   5    1.80    1.10
  14  -2   5    1.10    1.00
  14  -2   5    2.40    0.80
  14   2   5    2.00    1.20
  16  -2   5   41.20    2.10
  15  -3  -5   37.80    2.60
  15  -3  -5   37.00    2.40
  13  -3  -5   -0.20    1.20
  13  -3  -5   -1.10    1.00
 -13   3   5    1.00    1.10
  13   3  -5    0.00    0.90
  11  -3  -5  356.76   14.10
  11  -3  -5  356.86   14.40
  11  -3  -5  363.66   14.10
  11   3  -5  376.46   14.20
  11   3  -5  378.66   14.10
 -11   3   5  375.66   14.40
   9  -3  -5  146.69    6.80
   9  -3  -5  155.68    6.40
   9   3  -5  134.59    6.40
   9   3  -5  146.39    6.60
  -9   3   5  147.49    6.80
   7  -3  -5    7.10    1.70
   7   3  -5    5.90    2.00
  -7   3   5    8.70    2.10
   7   3  -5   11.30    1.90
   5  -3  -5  345.37   13.00
   5   3  -5  348.57   13.30
  -5   3   5  324.87   13.30
  -5   3   5  347.97   13.50
   5   3  -5  334.27   13.10
  -3  -3   5  177.38    7.10
   3  -3  -5  169.28    7.10
   3   3  -5  159.78    7.30
  -3   3   5  160.18    7.40
  -3   3   5  166.28    7.40
   3   3  -5  183.88    7.30
  -1  -3   5  163.98    6.90
   1   3  -5  164.98    7.30
  -1   3   5  168.28    7.40
  -1   3   5  175.38    7.30
   1   3  -5  161.98    7.20
   1  -3   5 1258.97   41.40
  -1   3  -5 1185.68   41.60
  -1   3  -5 1025.60   41.30
   1   3   5 1129.99   41.30
   1   3   5 1128.79   41.50
   1   3   5 1208.98   41.60
   3  -3   5  246.98   10.00
   3   3   5  256.17   10.20
   3   3   5  258.17   10.10
   3   3   5  241.18   10.20
  -3   3  -5  255.67   10.30
   5  -3   5  507.75   18.00
   5   3   5  454.45   18.10
   5   3   5  489.95   18.00
  -5   3  -5  449.56   18.00
   7  -3   5  164.88    7.10
   7   3   5  162.58    7.10
   9  -3   5   15.10    2.10
   9   3   5   13.80    2.20
   9   3   5   14.90    1.80
  11  -3   5    1.40    1.00
  11   3   5    3.70    1.20
  13  -3   5   57.89    3.00
  13   3   5   55.39    3.10
 -12   4   5   78.99    3.70
  12   4  -5   84.69    3.60
  10  -4  -5  321.17   12.40
  10   4  -5  325.97   12.30
  10   4  -5  313.67   12.20
 -10   4   5  326.37   12.50
   8  -4  -5  192.98    8.10
  -8  -4   5  200.48    8.50
  -8   4   5  206.08    8.50
   8   4  -5  186.98    8.20
   8   4  -5  205.78    8.30
   6  -4  -5  259.27   10.60
  -6  -4   5  265.57   10.70
  -6   4   5  277.67   11.00
   6   4  -5  259.27   11.00
   4  -4  -5  134.99    6.20
  -4  -4   5  132.09    6.20
  -4   4   5  136.59    6.20
  -4   4   5  134.89    6.60
   4   4  -5  139.99    6.30
   4   4  -5  140.99    6.20
   2  -4  -5   49.40    3.20
  -2   4   5   42.10    3.10
   2   4  -5   46.50    3.20
   2   4  -5   46.50    3.00
  -2   4   5   45.80    3.20
   0  -4  -5   70.89    4.40
   0  -4   5   64.09    4.90
   0   4  -5   65.39    3.80
   0   4   5   61.99    3.80
   0   4  -5   63.59    3.80
   0   4   5   65.59    3.80
   2  -4   5    9.50    1.80
  -2   4  -5    8.70    1.90
   2   4   5    8.10    1.90
   4  -4   5   25.70    2.20
   4   4   5   24.70    2.40
   4   4   5   25.80    2.70
  -4   4  -5   28.60    2.50
   6  -4   5  106.59    5.30
  -6   4  -5  125.59    5.60
   6   4   5  120.79    5.50
   8  -4   5   80.19    4.10
   8   4   5   83.79    3.90
  10  -4   5   92.29    4.30
  10   4   5  101.59    4.20
   9   5  -5    8.70    2.20
   9   5  -5   10.60    1.00
  -9   5   5   10.00    1.10
   7   5  -5   14.00    1.20
  -7   5   5   10.80    1.30
   7   5  -5   14.00    1.30
  -5  -5   5  155.18    6.70
   5  -5  -5  151.68    6.40
  -5   5   5  163.88    6.90
   5   5  -5  157.08    6.30
   5   5  -5  147.89    6.40
   3  -5  -5  222.38    9.20
  -3  -5   5  234.98    9.20
  -3   5   5  229.38    9.30
   3   5  -5  216.88    9.50
  -3   5   5  241.18    9.00
   3   5  -5  242.88    9.00
   1  -5  -5    6.00    1.50
  -1  -5   5    4.20    1.40
   1   5  -5    4.80    1.00
  -1   5   5    2.50    0.80
   1   5  -5    4.10    1.10
  -1   5   5    2.60    0.90
  -1  -5  -5   14.80    1.80
   1  -5   5   20.00    2.40
  -1   5  -5   16.90    1.70
   1   5   5   20.10    1.70
   1   5   5   16.00    1.80
   3  -5   5   -0.90    0.90
  -3  -5  -5    0.50    0.90
   3   5   5   -1.10    1.20
   3   5   5    0.10    0.60
  -3   5  -5   -0.60    0.80
  -5  -5  -5    5.00    1.40
   5  -5   5    7.40    1.40
   5   5   5    4.60    1.10
  -5   5  -5    6.10    1.50
  18   0  -6  252.97    9.80
  18   0  -6  265.97   10.00
  16   0  -6    2.70    0.90
  16   0  -6    0.80    0.80
  14   0  -6 1997.00   70.69
  14   0  -6 2006.40   70.79
  14   0  -6 1982.40   71.09
  12   0  -6  203.18    8.60
  12   0  -6  191.88    9.60
  12   0  -6  212.78    9.10
  10   0  -6   38.20    3.10
  10   0  -6   34.10    3.10
  10   0  -6   38.30    3.00
  -8   0   6  581.34   21.10
  -8   0   6  588.54   21.10
  -6   0   6  348.07   12.70
  -4   0   6  365.96   13.40
   4   0  -6  371.56   13.40
  -2   0   6 5496.55  191.28
   0   0   6 5202.78  181.28
  -2   0  -6  223.18    8.80
   2   0   6  240.08    8.80
   4   0   6 4921.21  175.48
   4   0   6 5023.40  175.18
  -4   0  -6 5153.38  175.58
   6   0   6  210.08    8.40
   6   0   6  210.78    8.00
  -6   0  -6  198.88    8.50
   8   0   6 1364.86   47.10
   8   0   6 1310.27   47.20
   8   0   6 1297.27   47.40
  10   0   6   95.29    4.80
  10   0   6   91.99    4.50
  10   0   6   95.09    5.00
  12   0   6   84.79    4.60
  12   0   6   87.89    4.70
  12   0   6   83.09    4.30
  14   0   6    2.10    1.40
  14   0   6    3.90    1.00
  16   0   6  268.77   10.50
  16   0   6  276.67   10.50
  17  -1  -6    5.90    1.20
  17  -1  -6    3.20    0.90
  17   1  -6    6.30    1.80
  17   1  -6    3.10    1.10
  15  -1  -6    8.10    1.70
  15  -1  -6    9.80    1.90
  15   1  -6   11.80    2.20
  15   1  -6   10.60    2.80
  13  -1  -6   28.20    2.60
  13  -1  -6   28.90    2.70
  13   1  -6   26.60    2.90
  13   1  -6   29.10    3.00
  13   1  -6   27.30    2.80
  11  -1  -6  168.38    7.40
  11  -1  -6  173.28    7.60
  11  -1  -6  170.58    7.40
  11   1  -6  167.98    7.60
  11   1  -6  151.38    7.30
  11   1  -6  167.78    7.30
  11   1  -6  171.88    7.30
   9  -1  -6 1314.77   45.60
   9  -1  -6 1265.27   45.50
  -9  -1   6 1269.47   46.10
   9  -1  -6 1313.57   45.80
   9   1  -6 1228.08   45.40
   9   1  -6 1246.98   45.70
  -7  -1   6   36.60    3.00
   5  -1  -6   10.00    0.90
  -5  -1   6   10.60    1.70
  -5   1   6   11.70    0.90
   3  -1  -6    7.10    0.90
  -3  -1   6    5.80    1.00
  -3   1   6    6.70    0.80
   3   1  -6    5.60    1.20
  -1  -1   6 8547.34  290.57
   1   1  -6 8319.67  290.57
  -1   1   6 8188.48  290.47
  -1  -1  -6 2761.42   98.29
   1  -1   6 2774.52   98.19
   1   1   6 2797.42   98.29
  -1   1  -6 2899.21   98.29
  -3  -1  -6 3008.40  111.19
   3  -1   6 3180.88  110.89
   3  -1   6 3373.96  110.69
  -3   1  -6 3155.18  110.89
   3   1   6 3070.49  110.69
   3   1   6 3239.48  111.19
   5  -1   6  446.36   16.20
   5  -1   6  440.86   16.30
  -5   1  -6  428.76   16.30
   5   1   6  447.26   16.20
   5   1   6  442.26   16.90
   7  -1   6  525.65   19.80
   7  -1   6  551.84   20.10
   7  -1   6  526.35   19.50
   7   1   6  504.85   19.80
   7   1   6  561.94   19.70
   9  -1   6 1121.39   38.50
   9  -1   6 1067.29   38.90
   9  -1   6 1025.50   38.50
   9   1   6 1056.89   38.50
   9   1   6 1086.59   38.50
  11  -1   6 1235.98   41.70
  11  -1   6 1103.79   42.00
  11  -1   6 1112.69   41.70
  11   1   6 1181.38   41.70
  11   1   6 1160.28   41.70
  13  -1   6  389.16   15.00
  13  -1   6  402.26   15.20
  13  -1   6  385.66   14.80
  13   1   6  387.86   14.80
  13   1   6  373.66   14.90
  15  -1   6   16.10    1.60
  15  -1   6   16.10    1.90
  15   1   6   16.60    1.60
  15   1   6   14.70    2.00
  17  -1   6    9.10    1.00
  18  -2  -6   41.40    2.10
  18  -2  -6   43.30    2.10
  16  -2  -6    0.20    0.60
  16  -2  -6    1.40    0.80
  14  -2  -6    8.70    2.00
  14  -2  -6   13.00    1.90
  14   2  -6   14.50    2.90
  12  -2  -6  176.78    7.70
  12  -2  -6  176.48    7.90
  12   2  -6  180.68    7.70
  12   2  -6  176.88    7.50
  10  -2  -6   64.29    3.80
  10  -2  -6   63.99    4.10
  10   2  -6   61.39    3.70
  10   2  -6   63.49    3.80
   8  -2  -6 1154.58   44.50
   8  -2  -6 1268.37   44.10
   8  -2  -6 1221.58   44.50
   8   2  -6 1255.27   44.40
   8   2  -6 1307.77   44.40
  -6  -2   6  247.08   11.40
   6  -2  -6  248.58    9.70
   6   2  -6  278.17   10.40
   6   2  -6  240.48   10.00
   4  -2  -6   18.30    2.00
  -4  -2   6   16.60    2.50
   4  -2  -6   18.90    1.70
  -2  -2   6 1842.02   66.19
   2  -2  -6 1829.62   66.59
  -2  -2   6 1990.20   66.99
   0  -2   6 2030.00   71.89
   0  -2   6 2033.60   72.39
   0  -2  -6 2061.29   72.59
   0   2   6 2128.19   72.59
   0   2   6 1994.70   71.89
   2  -2   6  888.91   31.30
   2  -2   6  842.62   30.90
   2   2   6  870.61   30.90
   2   2   6  891.01   31.80
  -2   2  -6  832.02   31.40
   4  -2   6  814.02   30.90
   4  -2   6  874.81   31.00
   4   2   6  879.11   30.80
   6  -2   6   22.90    1.80
   6  -2   6   24.00    2.70
   6   2   6   23.40    3.00
   6   2   6   19.10    1.80
   8  -2   6   64.79    3.40
   8  -2   6   63.49    3.90
   8  -2   6   59.29    3.90
   8   2   6   64.99    3.70
   8   2   6   54.79    4.50
  10  -2   6  211.68    8.30
  10  -2   6  199.88    8.60
  10  -2   6  177.88    9.60
  10   2   6  187.98    9.30
  10   2   6  198.38    8.30
  12  -2   6    8.40    1.90
  12  -2   6    8.00    1.80
  12  -2   6    9.30    1.60
  12   2   6   10.00    1.80
  12   2   6    5.00    1.80
  14  -2   6    0.70    0.70
  14  -2   6   -1.90    1.00
  14   2   6    0.20    1.20
  15  -3  -6  127.89    5.60
  15  -3  -6  127.99    5.20
  13  -3  -6   15.20    2.60
  13  -3  -6   16.40    2.10
  13   3  -6   13.00    1.80
  13   3  -6   13.90    2.20
 -13   3   6   16.80    1.90
  11  -3  -6  317.87   13.30
  11  -3  -6  348.57   13.10
  11   3  -6  342.87   13.20
 -11   3   6  339.07   13.40
  11   3  -6  342.27   13.00
   9  -3  -6  117.89    5.90
   9  -3  -6  122.39    5.50
   9   3  -6  113.59    5.50
  -9   3   6  122.59    5.90
   9   3  -6  122.89    5.70
   7  -3  -6  148.49    6.20
  -7   3   6  145.59    6.70
   7   3  -6  136.09    6.30
   7   3  -6  135.59    6.40
   5  -3  -6  318.27   12.20
  -5   3   6  315.67   12.40
   5   3  -6  304.97   12.30
  -5   3   6  317.47   12.60
   5   3  -6  324.17   12.50
  -3  -3   6 2546.15   88.99
   3  -3  -6 2509.05   88.99
  -3   3   6 2438.46   89.09
  -3   3   6 2645.74   89.39
   3   3  -6 2511.15   89.19
   3   3  -6 2531.85   88.99
  -1  -3   6   79.89    3.90
   1   3  -6   73.49    4.20
  -1   3   6   75.19    4.30
   1   3  -6   77.99    4.20
  -1   3   6   80.99    4.30
   1  -3   6  165.08    6.60
  -1   3  -6  147.19    6.90
   1   3   6  150.78    6.90
   1   3   6  155.48    6.80
   1   3   6  152.48    6.60
   3  -3   6   15.50    1.60
   3   3   6   14.70    1.70
  -3   3  -6   11.90    2.50
   3   3   6   13.80    2.10
   5  -3   6  223.98    9.10
  -5   3  -6  220.28    9.30
   5   3   6  217.78    9.10
   5   3   6  221.98    9.20
   7  -3   6  492.25   18.80
   7   3   6  501.05   18.60
   9  -3   6   96.79    4.90
   9   3   6  104.89    4.90
  11  -3   6    0.10    1.00
  11   3   6    0.70    1.00
  13  -3   6    8.50    1.60
  13   3   6   11.50    1.90
 -12   4   6  136.29    5.70
  12   4  -6  137.89    5.60
  12   4  -6  141.79    5.60
  10   4  -6    6.70    1.60
 -10   4   6    6.30    1.50
  10   4  -6    6.50    1.30
   8  -4  -6   12.80    2.10
  -8   4   6   16.20    2.10
   8   4  -6   15.70    1.80
   8   4  -6   16.80    2.00
   6  -4  -6   54.39    3.20
  -6  -4   6   50.59    3.50
  -6   4   6   49.10    3.60
   6   4  -6   55.29    3.20
   6   4  -6   55.69    3.40
  -4  -4   6  754.52   28.40
   4  -4  -6  757.92   28.40
   4   4  -6  796.72   28.50
  -4   4   6  783.52   28.40
  -4   4   6  790.72   28.80
   4   4  -6  782.12   28.60
  -2  -4   6  186.08    8.00
   2  -4  -6  186.88    8.10
   2   4  -6  189.28    7.90
  -2   4   6  189.98    8.10
   2   4  -6  192.28    8.30
  -2   4   6  194.48    8.30
   0  -4  -6   41.60    2.90
   0  -4   6   42.50    3.00
   0   4   6   41.20    3.10
   0   4   6   45.10    3.50
   0   4  -6   45.10    3.10
   0   4  -6   43.40    3.10
   2  -4   6    1.50    0.80
  -2   4  -6    2.70    1.30
   2   4   6    6.50    1.80
   2   4   6    0.20    1.10
   4  -4   6  132.29    6.30
   4   4   6  144.49    6.40
   4   4   6  149.79    6.50
  -4   4  -6  141.99    6.40
   6  -4   6   12.40    1.70
  -6   4  -6   13.90    2.90
   6   4   6   18.80    1.90
   8  -4   6  288.07   11.30
   8   4   6  290.17   11.10
  10  -4   6   48.80    2.60
  10   4   6   45.70    2.50
  -9   5   6   -0.40    0.60
   9   5  -6   -0.10    0.80
   9   5  -6    0.40    0.50
   7   5  -6   57.49    2.70
  -7   5   6   53.19    2.80
   7   5  -6   57.69    2.80
   5  -5  -6   46.10    2.90
   5   5  -6   48.20    2.70
  -5   5   6   47.80    2.70
   5   5  -6   49.80    2.70
  -3  -5   6   13.10    2.00
   3  -5  -6   15.80    1.80
   3   5  -6   15.90    1.60
  -3   5   6   16.60    1.80
  -3   5   6   16.70    1.60
   3   5  -6   17.10    1.60
  -1  -5   6   42.20    2.70
   1  -5  -6   44.90    2.90
  -1   5   6   44.90    2.60
   1   5  -6   45.30    2.70
  -1   5   6   41.30    2.60
   1   5  -6   42.00    2.60
   1  -5   6    6.00    1.60
  -1  -5  -6    4.60    1.50
  -1   5  -6    5.40    1.30
   1   5   6    8.60    1.30
   1   5   6    6.20    1.50
   3  -5   6    1.40    0.90
  -3  -5  -6    2.90    1.00
   3   5   6    3.00    1.70
  -3   5  -6    1.50    0.90
   3   5   6    4.90    1.10
   5  -5   6   -0.10    1.00
  -5  -5  -6   -1.90    1.00
  -5   5  -6   -1.00    1.10
   5   5   6    0.10    0.50
   7   5   6   -0.90    0.50
  18   0  -7   -1.10    0.70
  18   0  -7    0.50    0.80
  16   0  -7   -0.40    0.90
  16   0  -7    0.30    0.90
  12   0  -7   -1.40    0.90
  12   0  -7    0.90    1.20
  12   0  -7   -1.20    1.50
  10   0  -7    1.20    1.50
  10   0  -7   -0.30    1.30
  10   0  -7   -0.10    1.20
  -8   0   7    1.20    1.00
  -8   0   7    0.90    1.40
   6   0  -7    0.60    0.80
  -6   0   7    0.90    0.70
   4   0  -7    0.50    0.50
  -4   0   7    0.10    0.40
   2   0  -7    0.10    0.40
  -2   0   7    0.60    0.60
   0   0   7    4.10    0.80
   0   0  -7    3.40    0.80
  -2   0  -7    0.50    0.60
   2   0   7    2.20    0.80
  -4   0  -7   -0.30    0.90
   4   0   7    0.00    0.70
   4   0   7    2.90    1.30
  -6   0  -7    3.00    1.70
   6   0   7    0.30    0.70
   6   0   7    0.90    1.40
   8   0   7   -0.50    0.70
   8   0   7    0.10    1.10
   8   0   7   -1.90    1.50
  10   0   7   -1.50    1.00
  10   0   7    0.70    1.20
  10   0   7    0.30    1.00
  12   0   7    1.50    1.20
  12   0   7   -0.10    0.90
  12   0   7    0.30    0.90
  14   0   7    0.30    1.00
  14   0   7    0.20    0.70
  16   0   7    0.20    0.60
  17  -1  -7    0.60    0.60
  17  -1  -7    0.50    0.70
  17   1  -7    1.60    1.00
  17   1  -7    1.60    1.40
  15  -1  -7  505.25   19.60
  15  -1  -7  530.05   19.90
  15   1  -7  506.75   19.40
  15   1  -7  534.55   19.70
  13  -1  -7  519.45   19.90
  13  -1  -7  503.75   19.60
  13  -1  -7  521.05   19.60
  13   1  -7  536.05   19.50
  13   1  -7  519.25   19.80
  13   1  -7  503.65   19.40
  11  -1  -7    1.30    1.30
  11  -1  -7    2.70    1.20
  11  -1  -7    1.10    1.10
  11   1  -7    0.80    1.50
  11   1  -7    1.60    1.50
  11   1  -7    3.10    1.30
  11   1  -7    4.00    1.30
   9  -1  -7 1512.85   54.59
   9  -1  -7 1540.75   54.39
  -9  -1   7 1472.75   54.99
   9  -1  -7 1607.64   54.49
   9   1  -7 1496.35   54.09
   9   1  -7 1536.95   54.29
   9   1  -7 1532.95   54.59
  -7  -1   7  486.95   18.40
   5  -1  -7 1523.65   53.09
  -5  -1   7 1592.64   53.79
  -5   1   7 1500.45   53.09
   5   1  -7 1444.16   53.69
   3  -1  -7  625.04   21.10
  -3  -1   7  580.44   21.40
  -3   1   7  579.34   21.00
   3   1  -7  558.24   21.40
  -1  -1   7 4658.03  162.58
  -1   1   7 4660.63  162.48
   1  -1   7 1580.44   54.19
  -1   1  -7 1494.65   54.19
   1   1   7 1529.45   54.29
  -3  -1  -7 8002.80  273.17
   3  -1   7 7549.44  272.77
   3  -1   7 7887.01  272.47
   3   1   7 7999.10  272.47
  -3   1  -7 7436.66  272.87
   3   1   7 8136.99  273.17
   5  -1   7 1041.30   38.20
  -5   1  -7 1094.99   38.70
   5   1   7 1057.69   38.20
   5   1   7 1111.09   39.20
   7  -1   7 2937.51  102.59
   7  -1   7 2867.31  102.39
   7  -1   7 3040.20  102.99
   7   1   7 2886.71  102.49
   7   1   7 2873.11  102.49
   9  -1   7   24.30    2.40
   9  -1   7   29.40    2.70
   9  -1   7   23.80    2.10
   9   1   7   28.40    2.50
  11  -1   7   44.20    3.10
  11  -1   7   34.60    2.90
  11  -1   7   38.80    2.90
  11   1   7   36.40    2.80
  11   1   7   42.90    2.90
  13  -1   7    1.80    0.90
  13  -1   7    0.20    1.00
  13  -1   7    5.10    1.70
  13   1   7    0.30    0.90
  13   1   7    0.70    0.90
  15  -1   7   92.89    4.30
  15  -1   7   93.59    4.30
  15   1   7   99.19    4.20
  15   1   7   98.19    4.40
  18  -2  -7   65.09    2.90
  18  -2  -7   66.99    2.80
  16  -2  -7    1.80    0.80
  16  -2  -7    0.90    0.70
  14  -2  -7  410.66   15.60
  14  -2  -7  414.36   15.40
  14   2  -7  379.06   15.20
  12  -2  -7  262.37   10.60
  12  -2  -7  252.07   10.70
  12   2  -7  258.07   10.20
  12   2  -7  258.27   10.50
  10  -2  -7  501.95   18.30
  10  -2  -7  446.46   18.90
  10   2  -7  497.55   18.00
  10   2  -7  449.16   17.70
   8  -2  -7  154.38    7.40
   8  -2  -7  159.88    7.20
   8   2  -7  166.28    6.90
   8   2  -7  165.78    7.10
   6  -2  -7 1754.12   60.99
   6   2  -7 1715.93   61.29
   6   2  -7 1723.53   61.19
   4  -2  -7  579.74   20.90
   4  -2  -7  574.74   21.20
  -4  -2   7  575.04   21.80
  -2  -2   7  824.42   28.50
  -2  -2   7  756.62   27.70
   2  -2  -7  734.53   28.20
  -2   2   7  781.92   28.10
   0  -2   7  930.81   35.40
   0  -2   7 1029.20   36.20
   0   2   7 1024.50   35.60
   0   2   7 1013.90   36.30
   2  -2   7  416.76   15.80
   2  -2   7  413.56   15.30
   2   2   7  427.36   15.40
  -2   2  -7  387.76   16.10
   2   2   7  434.56   16.40
   4  -2   7 1495.25   52.49
   4   2   7 1469.35   52.49
   6  -2   7   68.99    5.10
   6  -2   7   84.69    4.40
   6  -2   7   80.29    4.60
   6   2   7   83.89    4.00
   6   2   7   78.69    4.50
   8  -2   7 2122.99   76.39
   8  -2   7 2045.70   76.79
   8  -2   7 2352.06   76.69
   8   2   7 2054.19   76.29
   8   2   7 2252.37   76.69
  10  -2   7  550.44   20.80
  10  -2   7  532.95   20.30
  10  -2   7  571.74   20.30
  10   2   7  537.55   20.20
  10   2   7  527.25   20.40
  12  -2   7   19.60    2.20
  12  -2   7   15.50    1.70
  12   2   7   12.60    1.90
  12   2   7   16.20    2.50
  14  -2   7   -0.60    0.70
  14  -2   7    1.50    1.10
  14   2   7    0.40    1.10
  15  -3  -7   87.59    3.70
 -15   3   7   78.89    4.20
  13  -3  -7   27.10    3.00
  13  -3  -7   22.80    2.20
 -13   3   7   23.80    2.20
  13   3  -7   24.10    1.90
  13   3  -7   22.90    2.10
  11  -3  -7   -1.80    1.20
  11   3  -7   -0.50    1.10
  11   3  -7   -0.50    0.80
 -11   3   7    0.30    1.20
   9  -3  -7   26.20    3.70
   9  -3  -7   30.40    3.20
   9   3  -7   32.70    2.60
  -9   3   7   26.00    2.70
   9   3  -7   32.00    2.40
   7  -3  -7   76.29    3.90
  -7   3   7   76.29    4.30
   7   3  -7   70.99    4.00
   7   3  -7   72.19    3.90
  -5  -3   7  228.38    9.20
   5  -3  -7  234.78    9.20
  -5   3   7  225.78    9.40
  -5   3   7  230.48    9.60
   5   3  -7  223.78    9.30
   5   3  -7  227.08    9.40
  -3  -3   7   34.80    2.40
   3  -3  -7   29.90    2.30
   3   3  -7   32.30    2.70
  -3   3   7   34.00    2.90
  -3   3   7   34.90    2.80
   3   3  -7   30.40    2.80
  -1  -3   7   58.69    3.20
  -1   3   7   56.69    3.60
   1   3  -7   52.89    3.60
  -1   3   7   59.39    3.60
   1   3  -7   55.29    3.50
   1  -3   7   79.39    4.30
   1   3   7   76.49    4.10
  -1   3  -7   80.79    4.30
   1   3   7   71.79    3.80
   1   3   7   76.09    4.50
   3  -3   7  161.88    6.70
  -3   3  -7  129.59    7.40
   3   3   7  151.88    6.70
   3   3   7  158.98    6.80
  -3   3  -7  160.68    7.00
   5  -3   7   26.50    2.20
  -5   3  -7   26.00    3.50
   5   3   7   24.50    2.20
   5   3   7   29.60    2.50
   7  -3   7 1541.45   55.09
   7   3   7 1628.74   54.89
   7   3   7 1458.75   55.09
   9  -3   7  114.59    5.60
   9   3   7  131.79    5.70
  11  -3   7  786.02   29.10
  11   3   7  820.72   29.30
  13  -3   7   97.59    4.30
  13   3   7   92.29    4.40
 -12   4   7    6.30    1.30
  12   4  -7    6.60    1.50
  12   4  -7    8.10    1.10
  10   4  -7   15.60    1.50
 -10   4   7   16.80    1.80
  10   4  -7   15.50    1.70
   8  -4  -7  100.69    5.00
   8   4  -7  112.99    5.20
   8   4  -7  113.79    5.30
  -8   4   7  109.09    5.40
   6  -4  -7   15.20    2.00
  -6  -4   7   13.20    2.70
   6   4  -7   15.40    1.70
  -6   4   7   13.20    1.90
   6   4  -7   12.40    1.90
  -6   4   7   12.90    2.70
  -4  -4   7  492.15   19.10
   4  -4  -7  512.45   19.20
   4   4  -7  514.75   19.40
  -4   4   7  513.25   19.20
   4   4  -7  533.95   19.30
  -4   4   7  504.75   19.50
   2  -4  -7   29.00    2.40
  -2  -4   7   27.90    2.50
   2   4  -7   29.40    2.40
   2   4  -7   32.90    2.70
  -2   4   7   30.90    2.60
  -2   4   7   30.70    2.60
   0  -4   7 1475.95   54.19
   0   4   7 1566.44   54.39
   0   4  -7 1513.95   53.89
   0   4  -7 1544.15   54.39
   0   4   7 1495.75   54.29
   2  -4   7   12.50    1.70
   2   4   7   16.40    2.00
   2   4   7   14.90    2.40
  -2   4  -7   14.10    2.10
   4  -4   7 1784.02   67.59
   4   4   7 1919.71   67.69
  -4   4  -7 2017.90   67.69
   6  -4   7  263.07   10.90
  -6   4  -7  286.27   11.10
   8  -4   7   74.39    3.80
   8   4   7   74.49    3.50
  10  -4   7    1.80    0.90
   9   5  -7    1.90    0.70
  -9   5   7    0.80    0.60
   9   5  -7    1.00    0.50
   7   5  -7   67.19    3.20
   7   5  -7   76.49    3.50
   5  -5  -7    1.20    1.40
   5   5  -7    3.40    1.10
  -5   5   7    2.30    0.80
   5   5  -7    0.50    0.70
  -3  -5   7   34.60    2.80
   3  -5  -7   42.10    2.60
  -3   5   7   37.60    2.40
  -3   5   7   41.60    2.40
   3   5  -7   36.30    2.30
   3   5  -7   39.90    2.30
   1  -5  -7  155.08    6.50
  -1  -5   7  160.98    6.50
  -1   5   7  149.19    6.30
   1   5  -7  152.48    6.40
  -1   5   7  149.59    6.40
   1  -5   7   10.20    1.70
  -1  -5  -7    8.80    1.70
   1   5   7    9.90    1.70
   1   5   7    7.40    1.90
  -1   5  -7    7.10    1.40
   3  -5   7  136.29    5.80
  -3  -5  -7  147.19    6.00
   3   5   7  139.69    6.20
  -3   5  -7  134.09    5.70
   5  -5   7   19.20    1.80
   5   5   7   20.40    1.40
   7   5   7   -0.60    0.50
  18   0  -8   22.30    1.80
  18   0  -8   23.10    1.60
  16   0  -8   13.00    1.70
  16   0  -8   11.70    1.80
  14   0  -8 2785.12   97.59
  14   0  -8 2779.62   98.49
  14   0  -8 2747.03   97.69
  12   0  -8  226.38    9.70
  12   0  -8  220.68    9.40
  12   0  -8  232.08    9.40
  10   0  -8 1544.45   53.39
  10   0  -8 1550.54   53.19
  10   0  -8 1328.97   52.99
  10   0  -8 1535.65   53.09
  -8   0   8 4816.32  168.08
   6   0  -8  143.19    6.00
  -6   0   8  145.89    5.90
   4   0  -8 6237.78  206.98
  -4   0   8 5646.73  206.98
   2   0  -8 2672.13   96.29
  -2   0   8 2829.32   96.99
   0   0  -8 4351.76  148.39
   0   0   8 4146.59  148.29
  -2   0  -8 2119.09   74.59
   4   0   8  402.76   14.70
  -4   0  -8  381.46   15.20
   4   0   8  421.36   15.30
   6   0   8 6807.72  237.78
   8   0   8  159.48    7.30
   8   0   8  155.38    6.90
   8   0   8  165.78    6.80
  10   0   8  349.77   13.90
  10   0   8  374.66   13.90
  10   0   8  355.06   14.20
  12   0   8  123.19    5.90
  12   0   8  129.29    6.00
  12   0   8  127.49    5.90
  14   0   8  217.88    8.80
  14   0   8  219.58    8.80
  16   0   8    5.10    1.00
  17  -1  -8   34.30    2.20
  17  -1  -8   35.30    2.30
  17   1  -8   32.80    2.30
  15  -1  -8    9.90    1.90
  15  -1  -8    7.20    1.70
  15   1  -8   12.30    2.20
  15   1  -8    8.10    2.10
  15   1  -8    8.80    2.40
  13  -1  -8 1527.45   58.69
  13  -1  -8 1650.73   58.79
  13  -1  -8 1714.93   59.19
  13   1  -8 1682.43   58.69
  13   1  -8 1660.03   58.99
  13   1  -8 1643.54   58.49
  11  -1  -8  769.72   27.80
  11  -1  -8  758.12   28.00
  11  -1  -8  762.82   27.80
  11   1  -8  739.33   27.60
  11   1  -8  782.72   28.00
  11   1  -8  737.13   27.60
  11   1  -8  728.43   27.30
   9  -1  -8 1490.75   52.29
  -9  -1   8 1394.16   52.79
   9  -1  -8 1500.55   52.09
   9  -1  -8 1427.46   52.09
   9   1  -8 1464.85   52.29
   9   1  -8 1475.95   51.99
   9   1  -8 1475.55   51.89
  -7  -1   8 1060.99   38.40
  -5  -1   8   47.80    2.80
  -5   1   8   47.10    2.40
   5   1  -8   46.70    3.10
  -3  -1   8  832.82   29.10
   3  -1  -8  818.02   28.80
  -3   1   8  779.92   28.80
   3   1  -8  789.92   29.10
  -1  -1   8 3948.20  152.78
   1  -1  -8 4690.63  152.58
   1   1  -8 4578.14  152.68
  -1   1   8 4251.17  152.48
  -1   1  -8   47.00    2.80
   1   1   8   46.90    2.80
   3  -1   8   15.80    1.50
  -3  -1  -8   19.80    2.90
   3  -1   8   21.50    1.90
  -3   1  -8   18.90    2.20
   3   1   8   17.30    1.50
   3   1   8   19.90    2.20
   5  -1   8   20.20    2.50
   5  -1   8   21.60    1.70
   5   1   8   17.50    3.40
   5   1   8   17.90    1.70
  -5   1  -8   14.20    3.50
   7  -1   8  741.73   27.70
   7  -1   8  746.63   27.40
   7  -1   8  767.82   27.20
   7   1   8  745.43   27.30
   7   1   8  756.52   27.40
   9  -1   8   29.10    2.20
   9  -1   8   29.10    2.50
   9  -1   8   22.60    2.60
   9   1   8   27.60    2.20
   9   1   8   29.50    2.50
  11  -1   8   30.10    2.50
  11  -1   8   30.30    2.80
  11  -1   8   32.00    2.40
  11   1   8   32.10    2.50
  11   1   8   29.10    2.40
  13  -1   8  588.44   21.90
  13   1   8  589.94   21.80
  13   1   8  599.34   22.00
  15  -1   8    1.40    1.00
  15  -1   8    1.70    0.60
  15   1   8    4.30    1.20
  15   1   8    1.00    1.20
  18  -2  -8  109.19    4.30
  16  -2  -8  158.08    6.60
  16  -2  -8  152.68    6.50
 -16   2   8  153.58    6.50
  14  -2  -8    5.40    2.00
  14  -2  -8    8.40    2.00
  14   2  -8    4.70    1.30
  14   2  -8   10.60    2.00
  12  -2  -8  132.39    6.20
  12  -2  -8  123.99    6.00
  12   2  -8  126.19    5.70
  12   2  -8  128.69    6.60
  12   2  -8  130.39    6.00
   8  -2  -8   17.30    3.30
   8  -2  -8   18.60    2.60
   8   2  -8   18.60    2.20
   8   2  -8   27.60    4.40
   8   2  -8   18.60    2.10
   6  -2  -8  118.89    6.00
   6  -2  -8  137.39    7.70
   6   2  -8  145.09    6.00
   6   2  -8  149.99    6.20
   4  -2  -8  812.42   28.70
  -4  -2   8  820.82   29.90
  -4  -2   8  776.02   28.70
  -2  -2   8  443.06   16.30
   2  -2  -8  421.46   16.20
  -2  -2   8  371.36   15.30
  -2   2   8  439.36   16.00
   0  -2   8  193.28    7.60
   0  -2   8  196.48    8.30
   0   2   8  201.58    7.70
   0   2   8  189.18    8.40
   2  -2   8 1048.90   38.10
   2  -2   8 1095.29   38.80
   2   2   8 1049.40   39.30
   2   2   8 1097.19   38.20
   4  -2   8 1699.93   60.49
   4   2   8 1727.63   60.79
   4   2   8 1715.03   60.69
   6  -2   8  297.07   11.60
   6  -2   8  252.27   11.40
   6  -2   8  303.77   11.20
   6   2   8  283.17   11.20
   6   2   8  294.87   11.30
   6   2   8  278.37   11.30
   8  -2   8  370.76   14.20
   8  -2   8  373.76   14.20
   8  -2   8  358.26   14.60
   8   2   8  377.76   14.40
   8   2   8  360.76   14.20
  10  -2   8  163.58    6.80
  10  -2   8  147.69    6.80
  10  -2   8  154.38    7.20
  10   2   8  150.68    6.90
  10   2   8  156.18    6.80
  12  -2   8   42.30    2.70
  12  -2   8   40.50    2.60
  12   2   8   45.20    2.80
  12   2   8   40.60    2.80
  14  -2   8   12.30    1.70
  14  -2   8   12.10    1.50
  14   2   8   13.20    1.80
  15  -3  -8    2.80    1.00
 -15   3   8    5.10    1.60
  13  -3  -8   13.20    1.90
  13  -3  -8   21.80    4.60
  13   3  -8   15.40    1.70
  13   3  -8   17.10    1.80
 -13   3   8   13.80    1.90
  11  -3  -8   52.79    3.30
  11   3  -8   45.30    3.10
 -11   3   8   53.59    3.40
  11   3  -8   50.29    3.00
   9  -3  -8  270.37   11.00
   9   3  -8  275.67   11.10
   9   3  -8  284.27   11.00
  -9   3   8  274.97   11.40
   7  -3  -8  176.78    7.30
  -7   3   8  168.58    7.70
   7   3  -8  168.28    7.40
   7   3  -8  176.18    7.40
  -7   3   8  164.08    7.60
  -5  -3   8  305.97   11.90
   5  -3  -8  319.87   12.00
  -5   3   8  309.07   12.20
  -5   3   8  304.37   12.40
   5   3  -8  311.17   12.20
   5   3  -8  300.57   12.10
   3  -3  -8  150.28    6.40
  -3  -3   8  144.09    6.30
   3   3  -8  144.89    6.60
  -3   3   8  149.39    6.70
  -3   3   8  143.79    6.50
   3   3  -8  148.19    6.40
  -1  -3   8   29.20    2.30
  -1   3   8   28.20    2.60
   1   3  -8   28.70    2.70
   1   3  -8   24.70    2.70
  -1   3   8   30.20    2.80
   1  -3   8   27.20    2.10
   1   3   8   19.50    2.20
   1   3   8   16.50    2.90
   1   3   8   25.60    2.50
  -1   3  -8   21.20    2.60
   3  -3   8    0.40    0.90
  -3   3  -8    2.10    1.70
   3   3   8    1.70    0.80
   3   3   8    1.00    1.60
  -3   3  -8    1.60    1.60
   5  -3   8  660.93   24.20
   5   3   8  637.44   24.00
   5   3   8  634.04   23.80
   7  -3   8  155.68    7.10
   7   3   8  154.38    7.00
   7   3   8  158.78    6.80
   9  -3   8   26.90    2.10
   9   3   8   24.60    2.90
   9   3   8   24.80    2.20
  11  -3   8  247.88    9.70
  11   3   8  241.18    9.70
 -13   3  -8   60.99    3.00
 -12   4   8    0.50    0.80
  12   4  -8    0.40    0.60
  12   4  -8   -0.30    0.90
  10   4  -8   19.10    1.60
 -10   4   8   18.50    1.80
  10   4  -8   20.80    1.80
   8   4  -8    8.70    2.10
   8   4  -8   10.50    2.10
   6  -4  -8  596.04   23.10
   6   4  -8  659.43   23.70
  -6   4   8  633.34   23.10
  -6   4   8  631.04   23.60
   6   4  -8  623.74   23.20
  -4  -4   8  119.59    5.70
   4  -4  -8  121.79    5.70
   4   4  -8  123.69    5.60
  -4   4   8  124.29    5.70
  -4   4   8  122.59    5.90
   4   4  -8  125.09    5.80
   2  -4  -8    5.30    1.70
  -2  -4   8    4.20    1.20
  -2   4   8    7.50    1.90
  -2   4   8    5.70    1.40
   2   4  -8    4.70    1.10
   2   4  -8    7.30    1.80
   0  -4   8  287.27   11.70
   0   4  -8  301.17   12.00
   0   4  -8  293.87   11.70
   0   4   8  306.87   11.90
   0   4   8  302.07   11.90
   2  -4   8  159.18    7.10
   2   4   8  169.48    7.30
  -2   4  -8  169.58    7.30
   2   4   8  164.28    7.20
   4  -4   8  362.26   14.70
   4   4   8  399.36   14.90
  -4   4  -8  395.46   14.80
   6  -4   8   68.79    3.70
   6   4   8   68.09    3.60
   8  -4   8    1.70    1.00
   8   4   8    2.30    0.80
  10  -4   8    1.60    0.90
   9   5  -8    3.70    1.10
   9   5  -8    3.10    0.90
  -9   5   8    2.80    0.70
  -7   5   8   -0.20    0.60
   7   5  -8    0.80    0.60
   7   5  -8    0.60    0.50
   5   5  -8    1.60    0.70
  -5   5   8    1.30    0.70
   5   5  -8    1.80    0.60
   3  -5  -8   61.49    3.20
   3   5  -8   58.99    3.00
   3   5  -8   60.09    2.90
  -3   5   8   57.79    3.10
  -3   5   8   57.49    3.00
   1  -5  -8  275.27   10.60
  -1  -5   8  282.77   10.60
   1   5  -8  260.77   10.70
  -1   5   8  271.17   10.50
  -1   5   8  275.87   10.50
   1  -5   8   73.89    3.60
  -1  -5  -8   76.09    3.70
  -1   5  -8   74.99    3.50
   1   5   8   75.49    3.50
   1   5   8   70.69    3.80
  -3  -5  -8  473.45   16.50
   3  -5   8  440.36   16.30
  -3   5  -8  425.66   16.30
   3   5   8  432.86   16.40
   5   5   8   16.00    1.50
  18   0  -9   -0.40    0.70
  18   0  -9    0.00    0.80
  16   0  -9    0.10    0.90
  16   0  -9    1.10    0.80
  16   0  -9    0.10    1.30
  14   0  -9   -0.80    1.20
  14   0  -9    0.60    0.90
  14   0  -9    0.20    1.20
  12   0  -9   -0.20    1.00
  12   0  -9   -1.70    1.20
  12   0  -9    0.00    1.30
  10   0  -9   -1.20    1.30
  10   0  -9    0.20    1.20
  10   0  -9    1.10    1.30
  10   0  -9    0.90    1.20
   6   0  -9    5.10    1.80
  -4   0   9    0.70    0.60
   4   0  -9   -0.90    0.70
  -2   0   9   -0.10    0.60
   2   0  -9    0.40    0.70
   0   0   9   -0.20    0.60
   0   0  -9    0.90    0.70
   4   0   9   -0.90    0.70
  -4   0  -9   -1.80    1.60
   6   0   9    3.90    2.20
   6   0   9    0.70    0.80
   6   0   9    1.30    2.30
   6   0   9    0.20    1.10
   8   0   9    0.20    1.00
   8   0   9    0.40    1.40
   8   0   9    0.30    0.90
  10   0   9    0.60    1.00
  10   0   9   -1.30    0.80
  10   0   9    1.90    1.30
  12   0   9    0.90    0.80
  12   0   9    0.60    1.00
  14   0   9   -0.10    0.60
  14   0   9   -0.40    1.00
  16   0   9   -0.70    0.50
  17  -1  -9   72.59    3.60
  17  -1  -9   65.99    3.30
  17   1  -9   64.19    3.40
  15  -1  -9   98.09    5.20
  15  -1  -9  102.49    5.00
  15   1  -9   98.19    4.90
  15   1  -9  102.09    4.90
  15   1  -9  107.59    6.80
  13  -1  -9   18.40    2.10
  13  -1  -9   16.10    2.30
  13  -1  -9   18.10    2.30
  13   1  -9   15.90    2.40
  13   1  -9   20.60    2.40
  13   1  -9   11.00    2.60
  13   1  -9   14.20    3.00
  11  -1  -9   55.09    5.10
  11  -1  -9   66.29    4.40
  11   1  -9   59.49    3.70
  11   1  -9   68.29    4.10
  11   1  -9   65.29    4.00
  11   1  -9   65.29    4.20
   9  -1  -9   40.40    3.50
   9  -1  -9   47.20    3.20
   9  -1  -9   50.49    3.30
   9   1  -9   44.70    3.50
   9   1  -9   42.90    4.90
   9   1  -9   49.50    3.00
   9   1  -9   45.20    3.10
  -7  -1   9  488.75   18.70
  -5  -1   9    2.40    1.00
   5  -1  -9    3.30    0.90
  -5   1   9    3.00    1.20
   3  -1  -9 5614.24  192.48
  -3   1   9 5209.88  192.38
   3   1  -9 5729.63  192.88
  -1  -1   9 2394.26   83.49
   1  -1  -9 2419.06   83.49
  -1   1   9 2300.77   83.39
   1  -1   9 2362.56   80.19
   1  -1   9 2349.06   80.69
  -1  -1  -9 2164.58   80.79
  -1   1  -9 2259.07   80.79
   1   1   9 2284.97   80.09
   1   1   9 2312.97   80.79
   3  -1   9 1088.09   39.70
   3  -1   9 1130.89   40.30
   3   1   9 1134.39   40.60
   3   1   9 1159.98   39.80
  -3   1  -9 1100.19   40.50
   5  -1   9  611.44   23.20
   5  -1   9  612.24   23.30
   5  -1   9  642.24   22.70
   5   1   9  587.24   22.90
   5   1   9  669.83   22.80
   9  -1   9  756.42   27.50
   9  -1   9  755.12   27.40
   9  -1   9  716.63   27.80
   9   1   9  759.52   27.50
   9   1   9  761.82   27.50
  11  -1   9  162.48    7.20
  11  -1   9  160.68    7.40
  11  -1   9  160.68    7.20
  11   1   9  178.58    7.20
  11   1   9  159.68    7.20
  13  -1   9    7.30    1.50
  13  -1   9   11.30    1.60
  13   1   9    8.00    1.60
  13   1   9    4.90    1.50
  15  -1   9   24.30    1.70
  15  -1   9   22.00    1.90
  15   1   9   17.40    2.10
  15   1   9   18.80    2.00
  16  -2  -9   23.80    1.80
  16  -2  -9   25.70    2.00
 -16   2   9   25.30    2.30
  14  -2  -9    1.00    0.90
  14   2  -9    3.00    1.10
  14   2  -9    0.20    1.10
  12  -2  -9    3.10    1.00
  12  -2  -9    4.60    1.30
  12   2  -9    7.70    1.90
  12   2  -9   11.60    1.90
  12   2  -9    7.10    1.80
  10  -2  -9   99.59    5.10
  10  -2  -9  103.59    5.60
  10   2  -9  100.19    5.50
  10   2  -9  103.39    5.00
  10   2  -9   99.79    4.80
   8  -2  -9  422.46   16.10
   8  -2  -9  416.96   16.30
   8   2  -9  428.66   15.80
   8   2  -9  427.26   16.10
   8   2  -9  429.46   16.40
  -8   2   9  398.46   16.00
   6  -2  -9  120.69    5.80
   6   2  -9  119.89    5.50
   6   2  -9  121.59    5.40
  -6   2   9  115.19    5.70
   4  -2  -9   72.19    3.70
  -4   2   9   73.99    4.40
   4   2  -9   71.89    5.20
  -2  -2   9 5208.08  188.18
  -2  -2   9 5506.15  189.38
  -2   2   9 5419.56  188.28
  -2   2   9 5476.15  189.08
   0  -2   9 3317.47  119.39
   0  -2   9 3270.57  118.39
   0   2   9 3478.55  118.59
   0   2   9 3494.95  119.69
   2  -2   9  470.95   17.20
   2  -2   9  452.85   17.90
   2   2   9  477.95   17.10
   2   2   9  442.36   17.30
   4  -2   9    0.80    0.70
   4   2   9    1.20    1.30
   4   2   9    1.60    0.80
   6  -2   9  240.38   10.40
   6  -2   9  280.87   10.30
   6   2   9  258.17   10.40
   6   2   9  257.07   10.50
   6   2   9  253.57   10.30
   8  -2   9  356.16   14.00
   8  -2   9  362.56   14.00
   8   2   9  343.17   13.90
   8   2   9  387.06   14.20
  10  -2   9  556.94   20.00
  10  -2   9  503.65   20.10
  10   2   9  554.84   20.00
  10   2   9  534.55   20.20
  12  -2   9  162.88    6.50
  12  -2   9  143.59    6.90
  12   2   9  159.18    6.70
  14  -2   9   41.60    2.40
  14  -2   9   39.90    2.20
  14   2   9   38.60    2.50
  15  -3  -9   58.09    2.90
 -15   3   9   60.09    2.90
  13  -3  -9   19.80    2.00
  13   3  -9   18.50    1.70
 -13   3   9   20.70    2.00
  13   3  -9   17.10    1.80
  11  -3  -9  554.74   20.00
 -11   3   9  527.75   20.30
  11   3  -9  542.05   20.10
  11   3  -9  523.85   19.90
   9  -3  -9   34.40    3.00
  -9   3   9   38.20    3.00
   9   3  -9   36.30    2.50
   9   3  -9   37.00    2.70
   7  -3  -9  192.08    8.50
   7  -3  -9  203.28    8.20
   7   3  -9  194.38    8.30
  -7   3   9  196.08    8.60
  -7   3   9  188.88    8.30
   7   3  -9  190.08    8.10
   5  -3  -9  166.88    6.90
  -5   3   9  159.08    7.20
   5   3  -9  166.58    7.00
   5   3  -9  152.28    7.00
  -5   3   9  156.48    7.00
  -3  -3   9    1.60    1.30
   3   3  -9    1.50    1.30
   1   3  -9    2.40    1.20
  -1   3   9    4.50    1.10
  -1   3   9    0.60    1.50
   1   3  -9    0.90    1.30
   1  -3   9  273.27   10.40
   1   3   9  251.97   10.70
  -1   3  -9  268.77   10.60
   1   3   9  279.87   10.70
  -1   3  -9  223.28   11.00
   1   3   9  270.47   10.50
   3  -3   9  147.19    6.40
  -3   3  -9  144.79    6.80
   3   3   9  143.99    6.50
   3   3   9  150.38    6.60
   5  -3   9 1358.56   48.00
   5   3   9 1324.47   48.00
   7  -3   9    8.40    1.60
   7   3   9    7.20    1.50
   7   3   9    6.50    2.10
   9  -3   9  344.17   13.30
  11  -3   9  140.09    5.90
  11   3   9  136.39    6.00
 -13   3  -9    0.80    0.80
  12   4  -9   54.29    2.60
  12   4  -9   52.89    2.50
 -12   4   9   47.60    2.60
  10   4  -9   43.60    2.70
  10   4  -9   41.80    2.50
 -10   4   9   38.40    2.60
   8   4  -9    2.90    0.90
   8   4  -9    4.90    1.40
  -8   4   9    5.70    1.70
   6  -4  -9  413.56   16.50
   6   4  -9  444.86   16.80
  -6   4   9  440.16   17.00
   6   4  -9  449.95   16.90
  -6   4   9  460.55   16.70
   4  -4  -9  429.96   16.80
  -4  -4   9  442.66   16.90
  -4   4   9  441.76   17.10
   4   4  -9  449.95   16.70
   4   4  -9  437.86   17.00
  -4   4   9  466.45   16.90
  -2  -4   9   17.40    2.30
   2  -4  -9   18.10    2.10
  -2   4   9   17.80    2.10
  -2   4   9   19.30    2.20
   2   4  -9   21.50    2.40
   2   4  -9   17.10    2.20
   0  -4   9  352.76   14.10
   0   4  -9  368.66   14.30
   0   4   9  376.26   14.30
   0   4   9  368.26   14.20
   2  -4   9   95.29    4.70
  -2   4  -9  101.39    4.90
   2   4   9   98.79    4.90
   2   4   9   98.09    5.40
   4  -4   9   14.10    1.80
   4   4   9   15.30    1.90
  -4   4  -9   11.60    2.10
   6  -4   9   41.10    2.70
   6   4   9   43.80    2.60
   8  -4   9   10.10    1.50
   8   4   9    9.30    1.50
  -9   5   9   12.50    1.20
   9   5  -9   13.80    1.10
   9   5  -9   11.80    1.20
  -7   5   9    1.20    0.60
   7   5  -9    1.40    0.60
  -5   5   9  127.69    5.40
   5   5  -9  128.99    5.40
   5   5  -9  125.59    5.10
   3  -5  -9   69.59    3.60
   3   5  -9   64.89    3.20
  -3   5   9   66.29    3.20
   3   5  -9   63.69    3.20
  -3   5   9   64.69    3.20
   1  -5  -9    4.60    1.30
  -1  -5   9    2.40    1.70
  -1   5   9    4.30    1.20
   1   5  -9    3.60    1.20
  -1   5   9    3.40    1.00
   1  -5   9   40.50    2.70
  -1  -5  -9   44.70    2.70
  -1   5  -9   39.30    2.30
   1   5   9   40.80    2.40
   3  -5   9    2.20    1.30
  -3  -5  -9    1.40    1.10
   3   5   9    0.30    0.50
  -3   5  -9   -0.30    1.20
   5   5   9   59.69    2.70
  18   0 -10   72.89    3.40
  18   0 -10   80.09    3.60
  16   0 -10  472.65   18.30
  16   0 -10  480.05   18.00
  16   0 -10  493.35   18.00
  14   0 -10  719.33   27.50
  14   0 -10  733.53   27.10
  14   0 -10  756.52   27.20
  12   0 -10  118.49    6.00
  12   0 -10  118.69    5.70
  12   0 -10  121.59    5.80
  10   0 -10  103.39    5.30
  10   0 -10  111.29    5.20
  10   0 -10  100.69    5.00
  10   0 -10  101.19    5.20
  -8   0  10 1203.28   44.50
   8   0 -10 1265.57   44.50
   8   0 -10 1259.57   44.70
  -6   0  10 9498.25  333.37
   6   0 -10 9649.23  333.37
   4   0 -10  703.43   25.50
  -4   0  10  697.63   25.90
  -2   0  10 6739.23  240.88
   2   0 -10 7079.19  240.88
   0   0  10  132.69    5.70
   0   0 -10  126.89    5.80
   2   0  10  330.17   12.80
   2   0  10  324.97   12.10
   4   0  10   26.90    1.90
   4   0  10   29.30    2.70
   6   0  10 4099.09  143.49
   6   0  10 4082.19  143.69
   6   0  10 4116.19  143.29
   8   0  10 1137.29   39.00
   8   0  10  988.40   37.80
   8   0  10 1021.00   38.00
  10   0  10  133.69    6.10
  12   0  10    3.30    1.10
  12   0  10    5.90    1.50
  14   0  10   26.00    2.10
  14   0  10   25.00    1.80
  17  -1 -10   15.90    1.50
  17  -1 -10   14.50    1.60
  17   1 -10   16.30    1.70
  15  -1 -10  147.09    6.80
  15  -1 -10  147.89    6.60
  15   1 -10  147.19    6.80
  15   1 -10  136.79    6.20
  15   1 -10  143.69    6.30
  13  -1 -10    6.40    1.90
  13  -1 -10    6.10    1.80
  13   1 -10    6.90    2.00
  13   1 -10    6.20    1.50
  13   1 -10    8.20    2.20
  13   1 -10    9.00    2.50
  11  -1 -10  290.17   11.60
  11  -1 -10  283.27   11.60
  11  -1 -10  316.47   12.00
  11   1 -10  273.87   11.50
  11   1 -10  284.27   11.50
  11   1 -10  280.07   11.80
   9  -1 -10   74.79    4.50
   9  -1 -10   83.99    4.40
   9  -1 -10   82.29    4.40
   9   1 -10   78.89    5.20
   9   1 -10   83.49    4.20
   9   1 -10   83.39    4.60
   9   1 -10   75.09    4.00
  -7  -1  10 1860.21   63.19
   7  -1 -10 1766.92   62.49
   7  -1 -10 1767.82   62.49
   7   1 -10 1666.23   62.19
   7   1 -10 1758.22   62.39
   5  -1 -10  349.77   13.50
  -5  -1  10  362.86   13.90
  -5   1  10  356.26   13.40
  -3  -1  10 1873.81   65.49
   3  -1 -10 1889.21   65.39
  -3   1  10 1915.11   65.39
   3   1 -10 1715.23   65.59
  -1  -1  10  743.83   26.30
   1  -1 -10  706.83   26.30
  -1   1  10  734.23   26.30
   1   1 -10  683.83   26.30
   1  -1  10 3137.59  108.29
   1  -1  10 3248.97  109.19
   1   1  10 3100.29  108.29
  -1   1 -10 2961.30  109.29
   1   1  10 3055.19  109.09
   3  -1  10 2160.18   74.49
   3  -1  10 2060.49   75.09
   3   1  10 2154.68   74.49
   3   1  10 2112.29   75.49
   5  -1  10   -3.20    2.20
   5  -1  10    1.00    0.80
   5   1  10    0.80    1.20
   5   1  10    1.60    0.70
   7  -1  10  268.67   10.10
   7  -1  10  255.47   10.50
   7  -1  10  249.68   10.20
   7   1  10  250.27   10.20
   7   1  10  241.58   10.10
   9  -1  10  752.72   29.20
   9  -1  10  779.22   29.00
   9  -1  10  820.12   29.00
   9   1  10  828.72   29.00
   9   1  10  775.12   28.90
  11  -1  10  136.99    6.40
  11  -1  10  148.19    6.40
  11   1  10  138.99    6.60
  11   1  10  151.98    6.40
  13  -1  10  191.78    7.80
  13  -1  10  179.38    7.60
  13   1  10  186.88    7.80
  13   1  10  187.68    7.60
  15  -1  10   45.50    2.40
  16  -2 -10   84.09    3.80
  16  -2 -10   80.19    3.80
 -16   2  10   76.09    3.70
  16   2 -10   77.39    3.70
  14  -2 -10   10.40    2.80
  14  -2 -10   12.30    2.00
  14   2 -10   11.20    1.80
  14   2 -10   12.90    3.00
  14   2 -10   13.80    2.00
  12  -2 -10   52.19    3.30
  12  -2 -10   48.60    3.50
  12   2 -10   48.30    3.20
  12   2 -10   47.90    3.70
  12   2 -10   49.70    3.10
  10  -2 -10   16.60    2.80
  10  -2 -10   16.00    2.50
  10   2 -10   18.10    2.20
  10   2 -10   17.40    2.90
  10   2 -10   18.70    2.00
   8  -2 -10  802.32   30.10
   8  -2 -10  830.42   30.00
   8   2 -10  843.12   30.00
   8   2 -10  834.12   30.20
  -8   2  10  791.02   29.80
   6  -2 -10  821.42   30.30
  -6   2  10  810.22   30.10
   6   2 -10  852.81   30.50
   6   2 -10  843.12   30.00
   6   2 -10  826.42   30.20
   4   2 -10   31.40    2.60
   4   2 -10   39.50    2.90
  -4   2  10   37.50    2.90
  -4   2  10   28.30    3.60
  -2  -2  10 4826.82  170.08
  -2   2  10 4781.72  171.18
  -2   2  10 5062.59  170.18
  -2   2  10 4850.92  170.48
   0  -2  10  713.73   29.30
   0  -2  10  752.72   27.20
   0   2  10  857.21   27.40
   0   2  10  744.93   28.70
   0   2  10  719.23   27.50
   2  -2  10  646.04   23.10
   2   2  10  630.54   23.30
   2   2  10  628.54   23.10
   4  -2  10   13.50    1.60
   4   2  10   14.40    1.70
   4   2  10   11.20    2.70
   6  -2  10  708.33   24.60
   6  -2  10  635.44   24.40
   6   2  10  628.14   24.50
   6   2  10  694.53   24.70
   8  -2  10 1033.70   36.30
   8  -2  10 1108.89   37.60
   8   2  10  874.91   37.30
   8   2  10 1002.00   36.30
  10  -2  10  222.48    9.00
  10  -2  10  221.58    9.20
  10   2  10  220.78    9.20
  12  -2  10  442.36   16.30
  12  -2  10  443.06   16.50
  12   2  10  439.06   16.60
  14  -2  10   49.10    2.50
  15  -3 -10   32.00    2.00
  15   3 -10   31.10    2.40
 -15   3  10   29.30    1.90
  13  -3 -10   12.80    1.80
  13   3 -10    9.30    1.50
  13   3 -10   11.90    1.60
 -13   3  10   13.40    1.70
  11  -3 -10   38.30    3.00
 -11   3  10   39.70    3.00
  11   3 -10   38.70    2.70
  11   3 -10   38.30    2.50
   9  -3 -10   60.39    4.00
   9   3 -10   61.89    3.50
  -9   3  10   62.69    3.90
   9   3 -10   62.89    3.70
   7  -3 -10   55.89    4.10
  -7   3  10   57.99    3.90
  -7   3  10   63.39    3.70
   7   3 -10   57.69    3.60
   7   3 -10   55.99    3.40
   5  -3 -10  600.54   21.80
  -5   3  10  579.74   22.30
   5   3 -10  604.84   22.20
   5   3 -10  582.74   21.90
  -5   3  10  601.44   22.10
  -3  -3  10  495.85   17.90
   3  -3 -10  511.15   18.00
   3   3 -10  503.25   18.40
  -3   3  10  488.95   18.30
  -3   3  10  405.96   18.40
   3   3 -10  477.85   17.90
  -1  -3  10  295.47   10.90
  -1   3  10  265.67   11.20
   1   3 -10  284.27   11.10
  -1   3  10  272.27   11.60
   1   3 -10  270.37   10.90
   1  -3  10    9.90    1.80
   1   3  10    8.40    1.70
  -1   3 -10   11.20    3.10
  -1   3 -10   11.30    2.60
   1   3  10    9.00    2.20
   3  -3  10   79.29    4.20
   3   3  10   80.89    4.40
   3   3  10   79.79    4.30
  -3   3 -10   89.19    4.80
   5   3  10  381.46   14.50
   5   3  10  355.76   15.40
  -5   3 -10  388.16   14.90
   7  -3  10    9.00    1.70
   7   3  10   14.50    2.10
   7   3  10   11.70    1.70
   9  -3  10    3.40    1.00
   9   3  10    6.10    1.60
  11  -3  10   15.10    1.50
  11   3  10   14.10    1.60
 -11   3 -10   11.80    1.60
 -13   3 -10  139.79    5.50
  12   4 -10    2.60    0.80
 -12   4  10    1.70    0.80
  12   4 -10    1.70    0.60
  10   4 -10    7.60    1.40
  10   4 -10   10.00    1.30
 -10   4  10   10.40    1.50
   8   4 -10   33.10    2.40
   8   4 -10   34.00    2.30
  -8   4  10   31.70    2.50
  -6   4  10   98.99    5.00
  -6   4  10   98.29    5.00
   6   4 -10   95.49    4.60
   6   4 -10   96.09    4.80
   4  -4 -10  256.27   10.60
  -4   4  10  270.87   11.00
   4   4 -10  276.17   10.90
  -4   4  10  269.87   10.80
   4   4 -10  275.97   10.60
   2  -4 -10    1.60    1.10
  -2  -4  10    2.00    1.30
  -2   4  10    1.40    1.00
   2   4 -10    3.60    1.20
   2   4 -10    0.60    1.00
  -2   4  10    3.10    1.20
   0  -4  10   26.70    2.40
   0   4  10   29.00    2.60
   0   4 -10   30.20    2.60
   0   4  10   25.60    2.40
   2  -4  10   10.10    1.90
  -2   4 -10   16.40    2.40
   2   4  10   12.50    1.90
   4  -4  10  221.08    8.80
   4   4  10  206.48   10.10
   6  -4  10    0.90    1.00
   6   4  10    4.50    1.40
   8  -4  10   18.90    1.70
   8   4  10   16.80    1.80
   7   5 -10    0.90    0.60
   7   5 -10   -0.50    0.60
  -7   5  10    1.50    0.70
  -5   5  10   53.79    2.70
   5   5 -10   50.79    2.60
   5   5 -10   46.60    2.40
   3   5 -10  138.19    5.90
  -3   5  10  145.19    5.80
   3   5 -10  148.99    6.10
  -3   5  10  146.69    5.90
   1  -5 -10   30.30    2.60
   1   5 -10   30.90    2.00
  -1   5  10   29.50    2.20
  -1   5  10   33.60    1.90
  -1  -5 -10   24.10    2.20
   1   5  10   20.30    1.50
  -1   5 -10   19.90    2.10
   3   5  10   48.40    2.40
   5   5  10   17.10    1.30
  18   0 -11   -0.80    0.70
  18   0 -11   -0.40    0.70
  16   0 -11   -0.30    0.90
  16   0 -11   -1.90    1.10
  16   0 -11    0.80    0.80
  14   0 -11    3.70    1.10
  14   0 -11    1.40    1.10
  14   0 -11   -0.20    1.10
  12   0 -11   -1.40    1.20
  12   0 -11   -2.30    1.50
  12   0 -11   -0.10    1.10
  12   0 -11   -1.10    1.20
  10   0 -11    1.80    1.20
  10   0 -11   -1.00    1.20
  10   0 -11   -0.10    1.20
  10   0 -11    0.60    1.10
   8   0 -11    2.60    1.40
   8   0 -11   -0.30    1.20
   8   0 -11   -0.30    1.40
   8   0 -11    0.80    1.30
   6   0 -11   -0.90    1.30
  -6   0  11    0.30    1.20
  -4   0  11   -0.10    0.90
   4   0 -11   -0.20    1.20
   2   0 -11    0.00    1.00
  -2   0  11    0.30    0.80
   0   0  11   -0.80    0.80
   0   0 -11    0.20    1.20
   2   0  11   -0.10    0.80
   2   0  11    0.30    1.20
   4   0  11   -0.10    1.20
   4   0  11   -0.60    1.70
   4   0  11   -0.90    0.80
   8   0  11    0.40    0.90
   8   0  11    1.80    1.00
  10   0  11    0.10    1.00
  10   0  11    1.00    0.90
  12   0  11   -1.90    0.80
  12   0  11   -0.90    1.20
  14   0  11    0.70    0.60
  14   0  11   -0.70    0.90
 -14   0 -11   -1.90    1.40
  17  -1 -11   36.60    2.20
  17  -1 -11   35.00    2.40
  17   1 -11   35.30    2.60
  17   1 -11   38.00    2.30
  15   1 -11  397.26   15.20
  15   1 -11  400.66   15.00
  15   1 -11  399.06   15.40
  13  -1 -11    1.90    1.20
  13  -1 -11    5.80    1.80
  13  -1 -11    2.90    1.10
  13   1 -11    1.80    1.20
  13   1 -11    1.80    1.20
  13   1 -11    3.50    1.30
  13   1 -11    4.60    1.30
  11  -1 -11  539.25   20.60
  11  -1 -11  558.24   20.60
  11  -1 -11  548.85   20.80
  11   1 -11  550.24   20.80
  11   1 -11  540.95   20.50
  11   1 -11  541.75   21.20
  11   1 -11  535.55   20.10
   9  -1 -11   21.50    2.40
   9  -1 -11   18.90    2.50
   9  -1 -11   25.40    2.80
   9   1 -11   21.30    2.10
   9   1 -11   18.10    2.40
   9   1 -11   18.10    2.60
  -7  -1  11   33.50    4.00
   7  -1 -11   34.00    3.50
   7  -1 -11   32.80    3.00
   7  -1 -11   32.20    2.80
   7   1 -11   33.50    2.50
   7   1 -11   34.30    3.00
   7   1 -11   28.40    2.70
   5  -1 -11  418.06   17.10
  -5  -1  11  489.15   17.70
  -5   1  11  460.25   17.10
  -3  -1  11    7.30    2.10
   3  -1 -11    4.80    1.50
  -3   1  11    6.30    1.80
  -1  -1  11  665.93   24.50
  -1   1  11  652.43   24.40
   1  -1  11 1466.05   50.39
   1  -1  11 1293.87   49.30
   1   1  11 1404.76   49.40
   1   1  11 1432.86   50.39
   3  -1  11 2064.19   74.49
   3  -1  11 2085.99   75.49
   3   1  11 2090.89   74.59
   3   1  11 2245.98   75.19
   5  -1  11 1189.88   42.00
   5  -1  11 1155.28   42.20
   5   1  11 1123.99   42.10
   5   1  11 1243.98   42.10
   7  -1  11   26.10    2.40
   7  -1  11   24.00    2.10
   7   1  11   23.10    2.00
   7   1  11   25.20    2.80
   9  -1  11    6.40    1.90
   9   1  11   10.70    1.90
  11  -1  11  181.08    8.00
  11  -1  11  195.08    8.10
  11   1  11  204.48    8.10
  11   1  11  188.88    8.50
  13  -1  11   30.50    2.00
  13  -1  11   25.40    2.20
  13   1  11   27.10    1.90
  13   1  11   26.90    2.10
  15  -1  11    4.30    1.00
 -15   1 -11    4.10    1.30
  16  -2 -11   87.99    4.00
  16  -2 -11   88.59    4.10
 -16   2  11   91.79    4.00
  16   2 -11   80.29    3.90
  14  -2 -11   28.70    2.40
  14  -2 -11   29.20    2.50
  14   2 -11   29.00    2.30
  14   2 -11   28.20    2.30
  14   2 -11   27.70    3.10
  12  -2 -11   30.10    2.90
  12  -2 -11   32.10    2.80
  12   2 -11   30.40    2.50
  12   2 -11   32.70    3.10
  12   2 -11   31.90    2.50
  10  -2 -11  465.95   17.30
  10  -2 -11  442.46   17.20
  10   2 -11  450.85   17.20
  10   2 -11  461.35   16.90
 -10   2  11  409.36   16.80
  10   2 -11  442.06   17.00
   8  -2 -11  553.04   21.30
   8  -2 -11  548.15   21.40
   8   2 -11  581.04   21.10
   8   2 -11  586.54   21.30
   8   2 -11  565.44   21.50
  -8   2  11  576.14   21.20
   6  -2 -11   11.00    2.70
   6   2 -11   14.60    2.10
  -6   2  11   12.00    2.50
   6   2 -11   12.80    2.90
   4  -2 -11 1469.85   51.49
   4   2 -11 1424.46   51.19
   4   2 -11 1432.96   51.69
   4   2 -11 1438.06   51.39
  -4   2  11 1454.25   51.49
   2  -2 -11 5918.01  195.98
  -2   2  11 5373.36  194.58
  -2   2  11 5595.04  195.88
   2   2 -11 5604.34  195.18
   2   2 -11 5561.14  195.08
  -2   2  11 5452.85  194.88
   0  -2  11  627.04   21.90
   0  -2 -11  558.24   22.40
   0   2 -11  600.94   22.50
   0   2  11  629.24   22.30
   2  -2  11  705.23   25.40
   2   2  11  713.33   25.50
  -2   2 -11  688.03   26.00
   2   2  11  697.73   25.70
   4  -2  11  766.92   28.00
   4   2  11  781.32   28.10
   4   2  11  766.92   28.20
   6  -2  11 1213.68   42.30
   6  -2  11 1040.70   42.90
   6   2  11 1282.97   42.60
   8  -2  11  252.77   10.50
   8  -2  11  276.17   10.50
   8   2  11  256.67   10.70
  10  -2  11   48.30    3.00
  10  -2  11   57.59    4.40
  10   2  11   50.19    3.10
  12  -2  11  298.67   11.20
  12  -2  11  297.87   11.50
  12   2  11  296.87   11.50
 -14   2 -11   47.00    2.40
  15  -3 -11   38.90    2.20
 -15   3  11   36.50    2.10
  15   3 -11   37.20    2.20
  15   3 -11   36.80    2.50
  13  -3 -11   10.30    1.70
 -13   3  11    9.70    1.60
  13   3 -11    9.90    1.50
  13   3 -11    7.60    1.40
  11   3 -11    4.40    1.40
  11   3 -11    5.00    1.50
 -11   3  11    8.10    2.00
   9  -3 -11  122.49    5.70
   9   3 -11  118.99    5.70
  -9   3  11  116.79    5.80
   9   3 -11  113.99    5.40
  -9   3  11  110.59    5.70
   7  -3 -11  166.38    7.60
  -7   3  11  175.28    7.50
   7   3 -11  170.38    7.30
  -7   3  11  175.68    7.80
   7   3 -11  170.18    7.50
   5  -3 -11 1673.43   63.89
  -5   3  11 1827.32   63.99
   5   3 -11 1803.02   63.79
  -5   3  11 1928.41   64.29
   5   3 -11 1766.82   63.99
   3  -3 -11    1.80    1.20
   3   3 -11    2.90    1.00
  -3   3  11    3.50    1.10
   3   3 -11    0.80    1.20
  -3   3  11    1.10    1.50
  -1  -3  11 2689.93   92.59
  -1   3  11 2626.84   92.99
  -1   3  11 2651.23   92.89
   1   3 -11 2617.94   93.09
   1   3 -11 2585.84   92.49
   1  -3  11   69.79    3.70
   1   3  11   69.39    4.00
  -1   3 -11   65.09    4.30
  -1   3 -11   69.79    4.50
   1   3  11   65.89    3.70
   3  -3  11  455.65   16.80
  -3   3 -11  432.56   17.20
   3   3  11  427.86   16.90
   3   3  11  461.75   17.00
   5  -3  11   -0.20    1.00
  -5   3 -11   -0.60    1.20
   5   3  11   -0.10    1.00
   5   3  11    0.00    1.00
   7  -3  11    7.50    1.50
   7   3  11    8.50    2.20
  -7   3 -11    4.20    1.20
   7   3  11    5.50    1.60
   9  -3  11   21.80    2.00
  -9   3 -11   22.30    2.10
   9   3  11   23.40    2.10
  11  -3  11  142.09    5.70
 -11   3 -11  134.69    5.80
  11   3  11  133.79    5.80
 -12   4  11    2.00    0.80
  12   4 -11    3.50    0.80
  10   4 -11    6.80    1.40
  10   4 -11    4.70    1.20
 -10   4  11    5.10    1.30
  -8   4  11   -0.60    0.80
   8   4 -11   -1.00    0.80
   8   4 -11   -0.30    0.60
  -6   4  11   44.90    3.40
   6   4 -11   54.49    3.20
   6   4 -11   56.39    3.40
  -6   4  11   53.09    3.20
   4  -4 -11   15.50    2.50
  -4   4  11   20.40    2.20
  -4   4  11   17.80    2.10
   4   4 -11   15.50    2.00
   4   4 -11   13.50    1.80
  -2  -4  11  147.19    6.60
   2  -4 -11  142.29    6.40
  -2   4  11  148.59    6.50
   2   4 -11  145.39    6.30
   2   4 -11  141.39    6.40
  -2   4  11  144.79    6.50
   0  -4 -11  235.28   10.00
   0  -4  11  252.17   10.00
   0   4  11  257.47   10.20
   0   4  11  245.78   10.10
   0   4 -11  250.37   10.00
   2  -4  11  490.55   18.30
  -2   4 -11  453.55   18.60
   2   4  11  521.85   18.50
   4  -4  11    0.90    1.00
   4   4  11    1.20    0.80
   6  -4  11   51.99    2.90
   6   4  11   52.99    2.80
   8  -4  11   17.50    1.80
   7   5 -11    6.70    1.10
   7   5 -11    6.80    1.00
  -7   5  11    5.40    1.00
  -5   5  11   43.30    3.20
  -5   5  11   48.00    2.50
   5   5 -11   49.99    2.50
   5   5 -11   50.99    2.40
  -3   5  11   10.50    1.50
  -3   5  11    7.50    1.20
   3   5 -11    7.30    1.10
   1   5 -11   47.70    2.40
  -1   5  11   46.10    2.40
   1   5  11   35.80    1.90
  -1   5 -11   30.20    2.10
   3   5  11  138.09    5.50
  18   0 -12   25.40    1.90
  18   0 -12   25.80    1.70
  16   0 -12   19.10    2.00
  16   0 -12   20.80    2.40
  16   0 -12   23.10    1.90
  14   0 -12   54.99    3.40
  14   0 -12   59.19    3.80
  14   0 -12   58.29    3.50
  12   0 -12  421.96   16.60
  12   0 -12  433.56   16.20
  12   0 -12  431.56   16.60
  12   0 -12  432.96   16.90
  10   0 -12  174.48    7.60
  10   0 -12  175.18    7.80
  10   0 -12  176.18    7.60
  10   0 -12  170.18    7.40
   8   0 -12 1911.31   67.49
   8   0 -12 1884.71   67.19
   8   0 -12 1918.01   67.59
   8   0 -12 1907.11   67.79
  -6   0  12 1632.94   58.29
  -4   0  12   12.50    2.20
  -2   0  12 2187.38   77.49
   0   0  12  195.18    8.40
   2   0  12   16.80    2.80
   2   0  12   16.60    1.90
   4   0  12   35.70    2.90
   4   0  12   38.90    2.50
   6   0  12   94.79    4.50
   6   0  12   93.39    4.70
   8   0  12  529.15   20.00
   8   0  12  526.85   19.90
  10   0  12 1216.88   43.70
  10   0  12 1216.58   43.80
  12   0  12 1445.66   52.19
  12   0  12 1486.05   52.09
  14   0  12  328.27   11.70
 -14   0 -12  285.17   11.80
  14   0  12  305.97   11.50
  17  -1 -12   12.00    1.30
  17  -1 -12   12.30    1.40
  17   1 -12   12.80    1.80
  17   1 -12   12.80    1.60
  15  -1 -12  479.95   18.60
  15  -1 -12  478.25   18.80
  15   1 -12  509.85   18.80
  15   1 -12  498.35   18.50
  15   1 -12  505.35   18.30
  13  -1 -12  369.06   14.50
  13  -1 -12  348.67   14.40
  13  -1 -12  369.46   15.00
  13   1 -12  379.26   14.10
  13   1 -12  376.96   14.70
  13   1 -12  365.96   14.20
  13   1 -12  369.76   14.40
  11  -1 -12  594.54   23.00
  11  -1 -12  610.34   22.90
  11  -1 -12  620.04   22.90
  11   1 -12  616.44   22.50
  11   1 -12  596.84   22.70
  11   1 -12  622.74   22.80
  11   1 -12  608.94   23.10
   9  -1 -12  503.35   19.00
   9  -1 -12  509.85   19.00
   9  -1 -12  502.35   19.20
   9   1 -12  492.95   18.70
   9   1 -12  475.25   18.90
   9   1 -12  516.45   19.00
   9   1 -12  509.25   19.20
   7  -1 -12 1053.89   38.10
   7  -1 -12 1040.70   38.00
   7  -1 -12 1051.09   38.00
   7   1 -12 1046.40   37.70
   7   1 -12 1107.89   38.30
   7   1 -12 1019.90   37.80
  -5  -1  12  846.12   31.20
   5  -1 -12  862.91   30.90
   5   1 -12  794.72   30.90
  -5   1  12  861.51   30.80
  -3  -1  12  182.78    8.10
  -3   1  12  175.58    7.80
  -1  -1  12   62.59    4.10
  -1   1  12   63.19    3.90
   1  -1  12   47.60    2.80
   1  -1  12   52.59    4.30
   1   1  12   50.39    2.80
   1   1  12   48.00    4.20
   3  -1  12   14.70    2.80
   3  -1  12   20.90    1.80
   3   1  12   16.10    1.80
   3   1  12   16.90    2.20
   5  -1  12  204.48    8.30
   5  -1  12  206.38    8.60
   5   1  12  210.58    8.50
   5   1  12  202.68    8.50
   7  -1  12   26.30    2.20
   7  -1  12   28.70    2.60
   7   1  12   26.90    2.20
   7   1  12   32.50    2.50
   9  -1  12  278.27   11.50
   9  -1  12  305.77   11.60
   9   1  12  296.17   11.60
   9   1  12  282.47   11.80
  11  -1  12   45.40    3.20
  11  -1  12   42.20    2.70
  11   1  12   38.90    2.80
  13  -1  12  104.79    4.60
  13  -1  12   99.29    4.60
  13   1  12  102.69    4.70
  16  -2 -12  119.09    5.10
  16  -2 -12  116.19    5.00
 -16   2  12  114.59    5.00
  16   2 -12  113.29    5.00
  14  -2 -12   40.80    2.90
  14  -2 -12   44.70    2.80
  14   2 -12   43.20    3.00
  14   2 -12   45.30    2.60
  14   2 -12   44.90    2.80
  12  -2 -12  313.37   12.40
  12  -2 -12  305.77   12.30
  12   2 -12  310.37   12.40
  12   2 -12  311.77   12.00
  12   2 -12  299.67   12.20
  10  -2 -12   54.99    3.80
  10  -2 -12   52.79    3.50
  10   2 -12   48.60    3.70
 -10   2  12   55.19    3.70
  10   2 -12   52.79    3.10
  10   2 -12   48.50    3.20
   8  -2 -12   35.60    4.00
   8   2 -12   36.30    3.50
  -8   2  12   45.90    3.30
   8   2 -12   38.90    2.70
   8   2 -12   41.80    2.90
   6  -2 -12  125.39    6.00
   6   2 -12  123.79    5.70
  -6   2  12  127.49    5.80
   6   2 -12  118.09    6.00
   6   2 -12  121.39    5.50
   4  -2 -12  968.40   35.70
  -4   2  12 1025.90   35.70
   4   2 -12  958.20   35.80
   4   2 -12  990.20   35.40
   4   2 -12  987.10   35.50
   2  -2 -12  178.08    8.00
   2   2 -12  180.38    7.60
  -2   2  12  188.48    7.80
   2   2 -12  182.68    7.80
   2   2 -12  192.18    8.10
  -2   2  12  173.58    7.40
   0  -2 -12  701.33   27.10
   0   2  12  778.02   26.90
   0   2 -12  726.93   27.30
   0   2  12  757.12   27.10
   2  -2  12  159.08    6.90
   2   2  12  171.78    7.30
  -2   2 -12  174.48    7.60
   2   2  12  167.18    7.00
   4  -2  12  116.79    5.30
   4   2  12  109.79    5.60
   4   2  12  121.59    5.40
   6  -2  12  327.47   13.50
   6  -2  12  359.96   13.60
   6   2  12  368.66   13.80
   8  -2  12  959.60   34.60
   8  -2  12  971.80   34.40
   8   2  12  931.01   34.70
  10  -2  12  115.59    5.30
  10  -2  12  115.49    5.20
  10   2  12  113.39    5.30
  12  -2  12  108.19    4.60
  12  -2  12  107.19    4.80
  12   2  12  110.29    4.90
  15  -3 -12    1.20    0.90
  15   3 -12    2.60    1.20
  15   3 -12    2.90    1.00
 -15   3  12    1.60    0.70
  13  -3 -12   16.70    1.80
 -13   3  12   17.50    1.70
  13   3 -12   16.50    1.50
  13   3 -12   17.90    1.70
  11  -3 -12   37.30    2.70
 -11   3  12   37.60    3.80
   9  -3 -12  648.94   23.40
   9   3 -12  630.94   23.50
  -9   3  12  611.04   23.10
  -9   3  12  635.54   23.70
   9   3 -12  618.84   23.30
   7  -3 -12  447.86   17.10
   7   3 -12  437.56   17.20
  -7   3  12  458.25   17.10
  -7   3  12  458.85   17.40
   7   3 -12  438.16   16.90
   5  -3 -12  696.13   26.20
   5   3 -12  714.83   26.30
   5   3 -12  708.73   26.00
  -5   3  12  731.33   26.50
  -5   3  12  703.63   26.20
   3  -3 -12  253.57    9.90
  -3   3  12  242.18   10.10
   3   3 -12  231.58   10.50
  -3   3  12  241.08   10.10
   3   3 -12  253.97   10.10
   3   3 -12  249.38    9.80
  -1  -3  12  113.59    5.20
  -1   3  12  112.19    5.70
   1   3 -12  111.39    5.40
   1   3 -12  107.59    5.40
  -1   3  12  116.89    5.50
   1   3 -12   99.99    5.60
   1  -3  12   54.29    3.20
  -1   3 -12   49.70    3.90
  -1   3 -12   53.69    3.80
   1   3  12   56.39    3.60
   1   3  12   60.19    3.40
   3  -3  12   77.39    4.40
  -3   3 -12   65.09    4.20
   3   3  12   69.29    4.00
   5  -3  12    0.70    1.00
   5   3  12    2.20    1.10
   5   3  12    3.40    1.10
  -5   3 -12    2.50    1.20
   7  -3  12  146.19    6.50
   7   3  12  154.28    6.90
   7   3  12  145.39    6.50
  -7   3 -12  161.88    8.00
   9  -3  12  280.67   11.00
  -9   3 -12  291.57   11.20
   9   3  12  279.07   11.10
  11  -3  12  340.07   12.70
 -11   3 -12  339.67   13.30
  11   3  12  341.17   12.80
  12   4 -12    3.20    1.10
  12   4 -12   -0.30    0.50
 -12   4  12    0.70    0.70
 -10   4  12   70.69    3.70
  10   4 -12   63.69    3.20
  10   4 -12   65.29    3.20
  -8   4  12   53.99    3.30
  -8   4  12   59.49    3.60
   8   4 -12   54.39    3.00
   8   4 -12   58.29    3.20
   6   4 -12    5.60    1.40
   6   4 -12    5.40    1.50
  -6   4  12    6.10    1.60
  -6   4  12    9.70    1.90
   4   4 -12  207.98    8.60
  -4   4  12  213.08    9.20
   4   4 -12  197.58    8.40
  -4   4  12  204.38    8.60
   2  -4 -12  540.65   21.10
  -2   4  12  591.54   21.40
   2   4 -12  572.44   21.30
  -2   4  12  583.54   22.60
   0  -4  12   62.59    3.60
   0  -4 -12   55.39    3.40
   0   4  12   62.69    3.60
   0   4 -12   61.29    3.80
   2  -4  12  109.89    5.00
  -2   4 -12  105.59    5.20
   2   4  12  106.49    5.40
   4  -4  12   39.50    2.70
   4   4  12   39.60    2.50
   6  -4  12   12.20    1.80
   6   4  12   12.50    1.50
   7   5 -12   15.50    1.10
  -7   5  12   10.40    1.20
   7   5 -12   13.00    1.30
   5   5 -12   10.40    1.10
  -5   5  12    9.30    1.30
   5   5 -12   10.40    1.80
  -3   5  12    5.10    1.70
   3   5 -12    4.90    1.30
  -1   5  12    1.30    0.60
   1   5 -12    1.00    0.80
   1   5  12   55.69    2.80
   3   5  12    4.00    1.00
  18   0 -13   -0.40    0.80
  18   0 -13    0.50    0.60
  16   0 -13    0.50    0.80
  16   0 -13    0.80    1.00
  16   0 -13    1.00    1.00
  14   0 -13    1.10    1.00
  14   0 -13   -1.80    1.30
  14   0 -13   -1.70    0.90
  12   0 -13    0.70    1.10
  12   0 -13   -1.30    1.10
  12   0 -13   -0.50    1.10
  12   0 -13   -1.60    1.20
  10   0 -13    0.60    1.20
  10   0 -13   -0.60    1.10
   8   0 -13    1.30    1.30
   8   0 -13    0.20    1.20
   8   0 -13    2.00    1.00
   8   0 -13    4.90    1.50
   6   0 -13   -1.40    1.20
   6   0 -13   -0.10    1.60
   6   0 -13    0.60    1.20
  -6   0  13    0.70    2.10
   6   0 -13   -0.90    1.00
  -4   0  13    1.10    1.60
  -2   0  13    0.70    1.30
   0   0  13   -1.50    1.40
   2   0  13    1.10    1.20
   2   0  13    1.70    1.10
   4   0  13    5.90    2.00
   6   0  13    0.30    1.10
   6   0  13    0.50    1.10
   8   0  13    1.50    1.20
   8   0  13    1.00    1.00
  10   0  13   -1.00    0.90
  10   0  13   -1.10    0.90
 -12   0 -13   -1.10    1.10
  12   0  13    0.00    0.90
  12   0  13    1.00    0.70
  17  -1 -13   15.30    1.60
  17  -1 -13   17.10    1.40
  17   1 -13   15.40    1.70
  17   1 -13   17.40    1.60
  15  -1 -13   27.00    2.20
  15  -1 -13   27.90    2.50
  15   1 -13   29.50    2.40
  15   1 -13   26.70    2.70
  15   1 -13   28.70    2.20
  13  -1 -13   -1.00    1.00
  13  -1 -13    0.30    1.10
  13  -1 -13   -0.60    1.10
  13   1 -13    0.10    1.00
  13   1 -13   -0.90    1.10
  13   1 -13   -0.90    1.10
  13   1 -13    0.70    1.40
  11  -1 -13  105.39    5.60
  11  -1 -13  115.19    5.60
  11  -1 -13  111.59    5.60
  11   1 -13  122.19    5.70
  11   1 -13  113.89    5.20
  11   1 -13  110.69    5.50
  11   1 -13   97.29    6.50
   9  -1 -13  450.65   17.70
   9  -1 -13  473.65   17.80
   9  -1 -13  487.85   18.00
   9   1 -13  453.25   17.40
   9   1 -13  455.55   17.70
   9   1 -13  464.35   18.00
   9   1 -13  470.05   17.70
   7  -1 -13  744.43   26.90
   7  -1 -13  731.43   26.90
   7  -1 -13  703.53   27.00
   7   1 -13  765.02   27.20
   7   1 -13  738.83   26.60
   7   1 -13  669.03   27.10
   7   1 -13  769.32   26.80
   5  -1 -13    4.70    1.40
   5  -1 -13    6.90    1.90
  -5   1  13    2.40    1.90
   5   1 -13    4.30    1.50
   5   1 -13    2.50    1.50
   5   1 -13    3.00    1.10
   3  -1 -13 1414.76   50.99
  -3   1  13 1479.75   51.59
   3   1 -13 1393.56   51.09
   1  -1 -13  530.85   20.20
  -1   1  13  549.74   21.00
   1   1 -13  542.15   20.30
   1  -1  13 1715.53   61.19
   1   1  13 1723.93   61.29
  -1   1 -13 1778.82   61.99
   3  -1  13   16.30    2.70
   3  -1  13   19.30    1.80
   5  -1  13  348.17   13.50
   5  -1  13  352.56   13.30
   5   1  13  361.86   13.50
   5   1  13  335.67   13.50
   7  -1  13  780.92   30.00
   7  -1  13  891.51   30.10
   7   1  13  785.12   30.00
   7   1  13  837.02   30.10
   9  -1  13  138.79    6.40
   9  -1  13  146.59    6.40
   9   1  13  149.29    6.50
   9   1  13  139.99    6.50
  11  -1  13    0.30    0.80
  11  -1  13    1.50    0.90
  11   1  13    1.50    0.80
  11   1  13   -0.30    1.20
  13  -1  13   13.60    1.50
  13  -1  13   16.00    1.40
  13   1  13   13.60    1.70
 -13   1 -13   15.80    1.60
  16  -2 -13    0.40    0.60
  16  -2 -13    0.20    1.10
 -16   2  13    1.10    0.80
  16   2 -13    0.60    0.90
  14  -2 -13  344.67   13.10
  14  -2 -13  346.67   13.10
  14   2 -13  332.37   12.70
  14   2 -13  329.87   12.90
  14   2 -13  333.27   13.00
  12  -2 -13  931.11   33.90
  12  -2 -13  943.61   34.00
  12   2 -13  912.51   33.50
  12   2 -13  926.31   33.90
  12   2 -13  935.31   33.90
  10  -2 -13  120.29    5.90
  10  -2 -13  119.69    6.10
  10   2 -13  121.19    5.60
  10   2 -13  121.19    5.80
 -10   2  13  120.49    5.80
  10   2 -13  129.09    6.10
   8  -2 -13  166.08    7.50
   8  -2 -13  162.48    7.90
   8   2 -13  170.68    7.30
  -8   2  13  178.58    7.50
   8   2 -13  176.98    7.80
   8   2 -13  165.58    7.40
   6  -2 -13   87.69    4.70
  -6   2  13   80.19    4.50
   6   2 -13   82.59    4.30
   6   2 -13   84.49    4.40
   6   2 -13   88.79    4.70
   4  -2 -13  855.11   30.80
   4   2 -13  848.22   30.50
  -4   2  13  814.62   30.70
   4   2 -13  872.51   31.10
   4   2 -13  828.52   30.60
   2  -2 -13  710.23   26.80
  -2   2  13  753.12   26.80
   2   2 -13  760.02   27.10
   2   2 -13  756.52   26.50
   2   2 -13  668.83   26.60
   0  -2  13   36.60    2.70
   0  -2 -13   42.90    3.30
   0   2  13   32.00    3.00
   0   2 -13   36.70    3.00
   0   2  13   38.20    2.60
   2  -2  13  188.98    7.70
  -2   2 -13  184.08    8.30
   2   2  13  195.28    7.80
   2   2  13  183.08    8.00
   4  -2  13    2.50    1.00
   4   2  13    2.40    1.20
   4   2  13    0.40    1.40
   6  -2  13 1477.05   53.99
   6  -2  13 1560.84   55.19
   8  -2  13  357.06   13.00
   8  -2  13  322.67   13.00
   8   2  13  328.47   13.20
  10  -2  13   -0.40    0.90
  10  -2  13   -1.30    0.80
  10   2  13    1.20    1.10
  12  -2  13  104.69    4.60
  12   2  13  107.99    4.70
 -12   2 -13  104.39    4.70
  15  -3 -13    7.50    1.90
  15   3 -13    7.90    1.40
 -15   3  13    8.70    1.20
  13  -3 -13   34.90    2.20
  13   3 -13   35.10    2.10
  13   3 -13   34.10    2.20
 -13   3  13   31.50    2.30
  11  -3 -13  106.89    4.90
 -11   3  13  106.99    5.30
  11   3 -13   95.79    5.20
  11   3 -13  109.19    4.90
   9  -3 -13  454.75   17.40
   9   3 -13  462.25   17.40
   9   3 -13  453.15   17.50
  -9   3  13  469.35   17.80
  -9   3  13  464.25   17.40
   7  -3 -13 1204.18   43.90
  -7   3  13 1217.78   43.90
   7   3 -13 1224.08   44.10
   7   3 -13 1213.88   43.90
  -7   3  13 1253.67   44.30
   5  -3 -13  744.83   27.20
  -5   3  13  754.32   27.30
  -5   3  13  735.23   27.40
   5   3 -13  754.22   27.10
   5   3 -13  709.93   27.20
   3  -3 -13  288.67   12.50
  -3   3  13  318.37   12.50
   3   3 -13  323.47   12.20
  -3   3  13  305.77   12.50
   3   3 -13  328.47   12.40
   3   3 -13  310.47   12.70
  -1  -3  13    2.60    1.90
  -1   3  13    1.20    1.00
   1   3 -13    4.70    1.50
   1   3 -13    2.50    1.40
   1  -3  13   99.19    4.80
   1   3  13   99.29    4.90
   1   3  13   97.39    5.10
  -1   3 -13   96.39    5.30
   3  -3  13  457.25   17.70
   3   3  13  488.15   17.90
  -3   3 -13  468.75   18.20
   3   3  13  472.75   17.90
   5  -3  13    8.60    1.70
   5   3  13    8.10    1.80
  -5   3 -13    7.40    2.10
   5   3  13    8.20    2.10
   7  -3  13   14.60    1.80
   7   3  13   14.70    1.90
  -7   3 -13   15.40    2.00
   9  -3  13  126.19    5.40
  -9   3 -13  125.59    5.60
   9   3  13  127.29    5.50
 -11   3 -13  104.39    4.40
  12   4 -13    7.50    1.10
 -12   4  13    5.00    1.00
  12   4 -13    5.60    1.00
  10   4 -13   36.40    2.00
  10   4 -13   34.10    2.10
 -10   4  13   33.30    2.20
   8   4 -13   19.90    1.80
   8   4 -13   16.80    1.50
  -8   4  13   13.70    2.30
  -8   4  13   16.10    2.20
   6   4 -13    1.30    0.80
  -6   4  13   -0.30    0.90
  -6   4  13    0.40    0.90
   6   4 -13    0.40    0.70
   4   4 -13    3.30    0.90
  -4   4  13    6.10    1.80
  -4   4  13    2.30    0.90
   4   4 -13    3.50    1.10
   2  -4 -13  224.98    9.50
   2   4 -13  233.28    9.50
  -2   4  13  235.18    9.60
  -2   4  13  244.08    9.80
   2   4 -13  254.17   10.00
   0  -4 -13  309.77   11.90
   0   4 -13  332.27   11.90
   0   4  13  264.87   12.80
   2  -4  13   42.00    3.00
   2   4  13   44.00    2.70
   4  -4  13  275.47   10.80
   4   4  13  288.97   10.90
   6  -4  13   13.10    1.90
   6   4  13   17.80    1.50
   5   5 -13    5.80    1.00
   3   5 -13    7.80    1.30
  -3   5  13    9.30    1.20
   1   5 -13   33.10    2.30
  -1   5  13   37.30    1.90
   1   5  13    0.60    0.60
  18   0 -14   71.49    3.10
  18   0 -14   64.19    3.10
  16   0 -14   19.90    1.90
  16   0 -14   18.00    1.80
  16   0 -14   18.30    1.80
  14   0 -14  338.47   13.60
  14   0 -14  338.77   13.10
  14   0 -14  330.37   13.20
  12   0 -14  728.33   28.10
  12   0 -14  753.02   27.70
  12   0 -14  752.02   27.40
  12   0 -14  771.92   28.10
  10   0 -14 1324.57   49.40
  10   0 -14 1368.46   49.20
  10   0 -14 1388.16   49.50
  10   0 -14 1435.86   50.29
   8   0 -14 2200.18   79.79
   8   0 -14 2253.97   80.09
   8   0 -14 2260.67   79.99
   8   0 -14 2342.67   80.39
   6   0 -14 1558.14   54.09
   6   0 -14 1497.35   53.59
   6   0 -14 1526.25   53.69
   6   0 -14 1458.95   53.79
   4   0 -14   97.29    4.70
   4   0 -14   95.09    5.30
   4   0 -14  100.59    5.20
  -4   0  14  101.09    5.90
   0   0 -14  218.78    9.60
  -2   0 -14    8.60    1.80
   2   0  14   10.10    1.90
   4   0  14 1707.93   58.49
  -4   0 -14 1595.94   58.99
   4   0  14 1652.63   58.69
   6   0  14   42.80    2.80
   6   0  14   45.70    3.10
   8   0  14 2508.65   88.19
   8   0  14 2483.55   88.09
  10   0  14   52.69    3.10
  10   0  14   47.10    3.00
  12   0  14   10.10    1.30
 -12   0 -14   11.40    2.10
  12   0  14   13.60    1.70
  17  -1 -14   37.00    2.30
  17  -1 -14   43.30    2.20
  17   1 -14   37.50    2.30
  17   1 -14   38.30    2.20
  15  -1 -14  135.39    6.00
  15  -1 -14  140.69    6.30
  15   1 -14  132.89    6.10
  15   1 -14  138.49    6.00
  13  -1 -14  187.68    8.10
  13  -1 -14  190.98    8.20
  13  -1 -14  189.78    8.30
  13   1 -14  188.08    8.30
  13   1 -14  187.78    8.10
  13   1 -14  183.08    8.00
 -13   1  14  174.38    8.00
  13   1 -14  191.58    7.80
  11  -1 -14  470.25   18.10
  11  -1 -14  461.45   17.90
  11  -1 -14  466.55   18.00
  11   1 -14  469.75   17.90
  11   1 -14  465.05   17.70
  11   1 -14  464.35   17.50
  11   1 -14  463.95   18.10
   9  -1 -14  173.78    7.60
   9  -1 -14  151.68    8.90
   9  -1 -14  177.98    7.60
   9   1 -14  180.68    7.60
   9   1 -14  171.38    7.70
   9   1 -14  170.18    7.30
   9   1 -14  173.18    7.80
   7  -1 -14 1519.45   54.59
   7  -1 -14 1498.75   54.39
   7  -1 -14 1521.95   54.39
   7   1 -14 1493.55   54.29
   7   1 -14 1471.35   53.99
   7   1 -14 1545.35   54.69
   7   1 -14 1613.84   54.39
   5  -1 -14  470.75   18.00
   5  -1 -14  485.95   17.90
   5  -1 -14  472.15   17.70
   5   1 -14  451.45   17.60
   5   1 -14  524.75   20.00
  -5   1  14  414.86   18.90
   5   1 -14  472.15   18.00
   3  -1 -14   17.60    2.50
   3   1 -14   21.00    2.40
   3   1 -14   20.50    2.60
   1  -1 -14 1262.57   45.40
  -1   1  14 1291.17   45.20
   1   1 -14 1246.28   45.50
   1  -1  14    2.60    1.30
   1   1  14    4.20    1.50
  -1   1 -14    1.80    1.20
   1   1  14    3.50    1.10
   3  -1  14  816.82   29.30
   3  -1  14  785.02   29.60
  -3   1 -14  823.32   30.10
   3   1  14  830.92   29.50
   5  -1  14    8.00    2.20
   5  -1  14    8.30    1.60
   5   1  14    6.30    1.80
   5   1  14    8.00    1.90
   7  -1  14 1658.63   59.19
   7   1  14 1669.63   59.29
   9  -1  14    6.40    1.80
   9  -1  14   11.80    1.80
   9   1  14    9.90    1.60
   9   1  14   10.30    1.70
  11  -1  14  216.48    9.00
  11  -1  14  218.78    8.80
  11   1  14  231.08    9.00
  13  -1  14   39.50    2.60
  13   1  14   43.40    2.70
  16  -2 -14    6.00    1.50
  16  -2 -14    5.70    1.10
 -16   2  14    5.00    1.20
  16   2 -14    6.30    1.20
  14  -2 -14  164.88    7.00
  14  -2 -14  168.08    6.90
  14   2 -14  159.98    6.60
  14   2 -14  168.68    6.90
  14   2 -14  153.68    6.80
  12  -2 -14   29.20    3.00
  12  -2 -14   30.80    2.60
  12   2 -14   26.90    2.30
  12   2 -14   28.80    2.80
  12   2 -14   28.90    2.40
  10  -2 -14   83.09    4.40
  10  -2 -14   80.79    4.70
 -10   2  14   78.39    4.30
  10   2 -14   74.79    4.20
  10   2 -14   72.59    4.00
  10   2 -14   76.79    4.50
   8  -2 -14  333.57   13.50
   8  -2 -14  325.17   13.80
   8   2 -14  346.27   13.20
   8   2 -14  350.16   13.70
  -8   2  14  349.27   13.40
   8   2 -14  338.47   13.40
   6  -2 -14  901.61   33.00
  -6   2  14  829.42   32.70
   6   2 -14  830.12   33.10
   4  -2 -14   14.10    2.60
  -4   2  14   14.90    2.10
   4   2 -14   16.60    2.40
   4   2 -14   19.50    2.60
   4   2 -14   20.10    2.10
   2  -2 -14 1302.07   47.90
  -2   2  14 1340.77   47.90
   2   2 -14 1329.87   47.80
   2   2 -14 1351.66   47.60
   2   2 -14 1365.56   48.20
   0  -2 -14  509.95   19.50
   0   2 -14  518.75   19.70
   0   2  14  532.55   19.10
   0   2  14  501.15   19.30
   2  -2  14   73.19    3.80
  -2   2 -14   74.79    4.30
   2   2  14   75.79    4.00
   4  -2  14   55.39    3.20
  -4   2 -14   54.79    3.70
   4   2  14   52.49    3.40
   4   2  14   55.19    3.40
   6  -2  14  191.18    8.20
  -6   2 -14  201.38    8.80
   6   2  14  201.08    8.40
   8  -2  14  142.39    6.30
  -8   2 -14  153.18    6.90
   8   2  14  139.09    6.50
  10  -2  14    2.70    1.20
 -10   2 -14    1.00    0.80
  10   2  14    0.40    1.00
 -12  -2 -14  155.78    7.70
 -12   2 -14  194.28    7.20
  15   3 -14    0.30    0.90
 -15   3  14    1.70    0.70
  13  -3 -14   -0.70    0.80
  13   3 -14    1.30    0.70
 -13   3  14    1.00    0.80
  13   3 -14    0.80    0.80
  11  -3 -14   12.10    1.80
 -11   3  14    9.80    1.80
  11   3 -14    9.40    1.40
  11   3 -14    8.40    1.50
   9  -3 -14   41.90    3.10
   9   3 -14   40.70    2.70
  -9   3  14   41.30    3.00
  -9   3  14   42.80    3.00
   9   3 -14   39.90    2.80
   7  -3 -14   41.50    3.20
  -7   3  14   43.10    3.00
   7   3 -14   43.00    3.00
   7   3 -14   42.70    2.80
  -7   3  14   45.20    3.20
   5  -3 -14 1176.78   42.90
   5   3 -14 1197.38   43.00
   5   3 -14 1212.48   43.10
  -5   3  14 1176.78   42.90
   5   3 -14 1189.18   42.70
  -5   3  14 1196.08   43.10
   3  -3 -14 1772.92   63.89
  -3   3  14 1827.32   63.99
   3   3 -14 1812.92   64.19
   3   3 -14 1776.12   63.59
  -3   3  14 1780.32   64.09
   3   3 -14 1817.42   63.89
   1  -3 -14  588.34   22.90
  -1   3  14  654.23   23.20
   1   3 -14  623.54   23.30
   1   3 -14  603.24   22.80
   1  -3  14  150.88    6.70
  -1  -3 -14  149.99    9.10
   1   3  14  150.98    6.80
  -1   3 -14  148.79    7.00
   3  -3  14 1194.18   43.60
  -3   3 -14 1262.67   44.20
   3   3  14 1169.88   43.80
   3   3  14 1258.87   43.90
   5  -3  14   30.40    2.40
   5   3  14   32.10    2.50
  -5   3 -14   31.90    2.70
   7  -3  14  128.09    5.60
  -7   3 -14  131.59    5.90
   7   3  14  129.29    5.80
   9  -3  14   21.10    1.90
  -9   3 -14   22.50    1.80
   9   3  14   24.30    2.00
 -11   3 -14   16.20    1.40
 -12   4  14   13.60    1.30
  12   4 -14   17.90    1.20
  12   4 -14   15.20    1.30
  10   4 -14    5.90    1.20
  10   4 -14    8.40    1.30
 -10   4  14    6.30    1.20
   8   4 -14    1.10    0.80
  -8   4  14    0.90    1.10
  -8   4  14    0.00    0.80
   8   4 -14    1.20    0.80
   6   4 -14   15.90    1.60
  -6   4  14   19.40    1.90
  -6   4  14   16.90    1.90
   6   4 -14   16.80    1.70
   4   4 -14   35.90    2.30
   4   4 -14   33.70    2.40
  -4   4  14   33.90    2.50
  -4   4  14   31.30    2.40
   2   4 -14    1.70    1.10
  -2   4  14    0.90    0.80
  -2   4  14    3.70    1.50
   0  -4 -14    2.10    2.50
   0   4  14    2.60    0.80
   0   4 -14    3.00    1.40
   2   4  14  221.48    8.90
   4  -4  14    8.90    2.40
   4   4  14    7.20    1.40
   6   4  14    5.10    1.60
   5   5 -14   14.40    1.20
  -3   5  14   17.80    1.40
  -1   5  14    0.10    0.60
   1   5  14   14.40    1.20
  18   0 -15   -0.80    0.60
  16   0 -15   -0.10    0.90
  16   0 -15    0.40    0.80
  16   0 -15    0.70    0.80
  14   0 -15    0.40    0.90
  14   0 -15    0.30    1.00
  12   0 -15    1.90    1.10
  12   0 -15    0.40    1.10
  12   0 -15   -0.50    1.00
  10   0 -15   -1.00    1.20
  10   0 -15    0.20    1.10
  10   0 -15   -0.20    1.00
  10   0 -15   -2.20    1.20
   8   0 -15    1.20    1.20
   8   0 -15   -0.70    1.30
   8   0 -15    2.40    1.00
   8   0 -15   -0.20    1.20
   6   0 -15   -0.20    1.40
   6   0 -15   -0.30    0.90
   6   0 -15    0.60    1.30
   6   0 -15    1.50    1.20
   4   0 -15   -0.60    1.00
   4   0 -15    2.60    1.40
   4   0 -15   -0.20    1.50
   2   0 -15    0.10    1.40
   2   0 -15    0.80    1.20
   0   0 -15    0.80    1.50
  -2   0 -15   -0.80    1.30
   2   0  15    2.10    1.30
   4   0  15    3.00    1.10
  -4   0 -15    0.70    1.40
   4   0  15    0.10    1.00
   6   0  15    0.80    1.00
   6   0  15   -0.90    1.10
  -6   0 -15    1.70    1.30
   8   0  15   -1.00    1.00
   8   0  15    2.10    1.00
  -8   0 -15    0.50    1.20
  10   0  15   -0.20    0.70
  10   0  15    0.10    1.00
 -10   0 -15   -1.10    1.10
 -12   0 -15    0.40    1.40
  12   0  15    1.20    0.90
  17  -1 -15   14.30    1.40
  17  -1 -15   10.00    1.30
  17   1 -15   13.30    1.40
  17   1 -15   10.80    1.40
  15  -1 -15   43.80    2.80
  15  -1 -15   50.79    3.20
  15   1 -15   45.40    2.80
  15   1 -15   48.70    3.00
  13  -1 -15    0.50    1.00
  13  -1 -15    2.30    1.10
  13  -1 -15    1.40    1.00
  13   1 -15    3.10    1.10
  13   1 -15    3.20    1.20
  13   1 -15    2.80    0.90
 -13   1  15   -0.20    1.30
  11  -1 -15   26.10    2.60
  11  -1 -15   25.60    2.50
  11  -1 -15   33.10    3.00
  11   1 -15   27.10    2.60
  11   1 -15   32.70    3.20
  11   1 -15   30.80    2.50
  11   1 -15   29.20    2.70
   9  -1 -15  163.18    7.30
   9  -1 -15  162.68    7.30
   9  -1 -15  160.68    7.50
   9   1 -15  155.28    7.40
   9   1 -15  165.28    7.50
   9   1 -15  163.38    7.00
   9   1 -15  165.38    7.20
   7  -1 -15   36.50    3.50
   7  -1 -15   33.50    2.90
   7  -1 -15   35.30    2.90
   7   1 -15   34.40    2.50
   7   1 -15   36.10    2.80
   7   1 -15   38.10    3.00
   7   1 -15   36.30    3.80
   5  -1 -15  189.98    8.40
   5  -1 -15  213.28    8.60
   5  -1 -15  193.28    8.80
   5   1 -15  195.88    8.10
   5   1 -15  199.58    8.30
   5   1 -15  206.48    8.70
   5   1 -15  192.08    8.70
   3  -1 -15   -2.90    2.20
   3  -1 -15   -1.50    1.20
   3   1 -15   -0.80    2.00
   3   1 -15   -1.60    2.20
   3   1 -15    1.80    1.30
   3   1 -15   -0.70    1.10
   1  -1 -15  203.78    8.40
   1   1 -15  183.18    8.40
   1   1 -15  194.78    8.50
  -1   1  15  199.08    8.20
   1   1 -15  197.68    8.30
   1   1  15  110.89    5.40
   1   1  15  104.19    5.00
  -1   1 -15  113.19    5.60
   3  -1  15  743.53   26.80
   3   1  15  734.23   26.90
   5  -1  15  526.65   20.40
   5  -1  15  554.34   20.30
   5   1  15  553.64   20.50
  -5   1 -15  552.14   21.00
   7  -1  15  825.02   30.20
   7  -1  15  854.31   30.30
   7   1  15  809.72   30.30
   9  -1  15  330.97   12.30
   9  -1  15  292.67   12.10
   9   1  15  307.37   12.30
  -9   1 -15  317.07   12.70
  11  -1  15   50.69    2.80
  11   1  15   48.50    2.80
 -11   1 -15   47.40    2.90
 -13   1 -15   37.80    2.20
  16  -2 -15  104.69    4.50
  16  -2 -15  115.19    4.90
 -16   2  15   99.19    4.40
  16   2 -15  104.09    4.40
  14  -2 -15    5.20    1.70
  14  -2 -15    4.60    1.20
  14   2 -15    4.20    1.40
  14   2 -15    4.30    1.20
  14   2 -15    3.30    0.90
  12  -2 -15   13.30    2.10
  12  -2 -15   13.50    2.70
 -12   2  15   12.30    3.30
  12   2 -15   12.60    1.70
  12   2 -15   16.60    2.30
  10  -2 -15  310.57   12.70
  10  -2 -15  324.97   12.80
  10   2 -15  322.77   12.90
  10   2 -15  321.57   12.90
  10   2 -15  312.97   12.80
 -10   2  15  316.17   12.50
   8  -2 -15    6.30    2.10
   8   2 -15    9.30    1.90
   8   2 -15    9.40    1.80
  -8   2  15    4.50    1.20
   8   2 -15    6.30    2.20
   6  -2 -15 2233.28   75.19
   6   2 -15 2071.79   75.19
   6   2 -15 2081.29   74.79
   6   2 -15 2080.79   74.89
  -6   2  15 2117.09   75.09
   4  -2 -15 1159.08   41.00
   4   2 -15 1046.10   39.20
   4   2 -15 1078.49   39.00
  -4   2  15 1069.89   39.30
   2  -2 -15   22.70    2.70
   2   2 -15   23.70    2.60
   2   2 -15   20.30    3.00
   2   2 -15   21.80    2.70
   0   2 -15   54.49    3.60
   0   2  15   48.90    3.30
   0   2  15   46.20    3.30
  -2  -2 -15   25.30    2.70
   2  -2  15   23.60    2.50
   2   2  15   24.80    2.50
  -2   2 -15   28.90    2.70
   2   2  15   25.60    2.70
   4  -2  15  437.36   16.40
   4   2  15  427.16   16.50
   4   2  15  448.86   16.70
  -4   2 -15  426.46   17.00
   6  -2  15   51.19    3.10
  -6   2 -15   51.79    3.50
   6   2  15   52.69    3.30
   8  -2  15    1.60    1.00
  -8   2 -15    0.90    0.90
   8   2  15    0.90    1.30
  10  -2  15   56.09    3.00
  10   2  15   57.39    3.10
 -10   2 -15   54.39    3.10
 -12   2 -15    9.90    1.20
 -15   3  15    0.80    0.70
  13  -3 -15    0.40    0.80
  13   3 -15    0.00    0.60
  13   3 -15    0.30    0.70
 -13   3  15   -1.00    0.80
  11  -3 -15   77.59    3.80
  11   3 -15   72.79    3.80
 -11   3  15   76.99    4.00
  11   3 -15   75.89    3.70
   9  -3 -15   40.70    3.40
   9   3 -15   32.10    2.60
  -9   3  15   34.40    3.00
  -9   3  15   33.50    2.80
   9   3 -15   32.40    2.50
   7  -3 -15  319.37   12.50
   7   3 -15  307.67   12.80
  -7   3  15  319.37   12.70
   7   3 -15  321.17   12.60
   7   3 -15  318.27   12.40
  -7   3  15  316.37   12.50
   5  -3 -15    9.50    2.60
   5   3 -15    6.70    1.70
  -5   3  15    7.30    1.60
   5   3 -15    8.40    1.90
   5   3 -15    5.90    1.20
   3  -3 -15 2181.08   76.89
  -3   3  15 2101.29   76.99
  -3   3  15 2168.58   76.89
   3   3 -15 2219.68   77.19
   3   3 -15 2182.38   76.89
   3   3 -15 2182.88   76.59
   1  -3 -15   98.49    5.10
  -1   3  15   95.19    4.90
   1   3 -15   96.89    5.10
   1   3 -15   89.19    4.90
  -1  -3 -15  116.69    6.20
  -1   3 -15  125.79    6.10
   1   3  15  133.29    6.00
   3  -3  15   24.10    2.50
  -3   3 -15   18.90    2.50
   3   3  15   20.70    2.30
   3   3  15   29.00    2.40
   5  -3  15   32.40    2.50
   5   3  15   32.90    2.60
  -5   3 -15   33.40    2.50
   5   3  15   33.40    2.60
   7  -3  15   47.60    2.90
  -7   3 -15   50.99    3.00
   7   3  15   51.09    3.00
   9   3  15   16.00    1.90
  -9   3 -15   14.30    1.50
  10   4 -15  173.68    7.00
  10   4 -15  181.18    6.80
 -10   4  15  173.78    7.00
  -8   4  15   18.10    2.00
  -8   4  15   16.90    1.70
   8   4 -15   19.60    1.50
   8   4 -15   16.40    1.50
  -6   4  15   -0.80    0.80
  -6   4  15   -0.60    1.00
   6   4 -15   -0.50    0.90
   6   4 -15    0.50    0.70
   4   4 -15  235.68    9.30
   4   4 -15  233.58    9.00
  -4   4  15  232.18    9.30
  -4   4  15  229.58    9.20
   2   4 -15  103.99    4.70
  -2   4  15  102.39    4.80
   0   4  15  105.29    4.80
  -2  -4 -15   34.30    2.90
   2   4  15   35.20    2.20
   4   4  15    1.70    0.70
  16   0 -16   71.59    3.70
  16   0 -16   75.69    3.50
  16   0 -16   84.89    4.80
  14   0 -16   90.89    4.60
  14   0 -16   96.59    4.50
  14   0 -16   89.69    5.00
  12   0 -16  650.43   24.50
  12   0 -16  630.24   24.10
  12   0 -16  662.03   24.10
  10   0 -16    0.10    1.00
  10   0 -16    2.90    1.20
  10   0 -16    0.30    1.10
  10   0 -16    1.30    1.20
   8   0 -16   15.40    2.00
   8   0 -16   17.80    2.50
   8   0 -16    8.00    2.80
   6   0 -16   56.89    3.30
   6   0 -16   54.89    3.70
   6   0 -16   56.39    3.80
   6   0 -16   56.59    3.60
   4   0 -16  135.89    6.70
   4   0 -16  140.49    6.50
   4   0 -16  141.19    6.70
   4   0 -16  140.39    6.20
   2   0 -16  310.37   12.50
   2   0 -16  326.17   12.80
   0   0 -16 7754.22  270.57
  -2   0 -16  960.60   35.30
   2   0  16  977.40   34.70
   4   0  16 1645.74   56.29
  -4   0 -16 1525.25   56.79
   6   0  16  236.78   10.70
   6   0  16  240.98   10.00
  -6   0 -16  246.78   10.20
   8   0  16    7.60    1.60
  -8   0 -16    6.20    1.40
   8   0  16    6.40    1.50
 -10   0 -16   13.30    2.20
  10   0  16   11.00    1.70
  12   0  16    8.20    1.70
  17  -1 -16    2.90    1.00
  17  -1 -16    2.60    0.70
  17   1 -16    2.30    0.80
  17   1 -16    2.50    0.80
  15  -1 -16  274.07   10.80
  15  -1 -16  277.07   11.00
  15   1 -16  278.37   10.90
  15   1 -16  288.07   11.10
  13  -1 -16   37.60    3.00
  13  -1 -16   36.00    2.70
  13  -1 -16   36.40    2.90
 -13   1  16   39.20    3.00
  13   1 -16   38.30    2.80
  13   1 -16   33.70    2.80
  13   1 -16   39.30    3.40
  13   1 -16   33.30    3.00
  11  -1 -16   10.10    2.30
  11  -1 -16   10.60    1.90
  11  -1 -16    9.80    2.00
  11   1 -16    9.40    2.10
  11   1 -16   12.50    1.90
  11   1 -16    9.10    3.10
  11   1 -16   11.60    1.80
   9  -1 -16  198.58    8.30
   9  -1 -16  195.68    8.50
   9  -1 -16  185.58    8.30
   9   1 -16  193.18    8.40
   9   1 -16  190.48    8.00
   9   1 -16  186.18    8.50
   9   1 -16  187.88    8.20
   7  -1 -16   75.99    4.30
   7  -1 -16   73.09    4.60
   7  -1 -16   76.09    4.30
   7   1 -16   77.19    4.60
   7   1 -16   71.39    4.60
   7   1 -16   78.09    4.00
   7   1 -16   76.09    4.40
   5  -1 -16  408.36   16.00
   5  -1 -16  411.26   15.70
   5  -1 -16  414.06   15.80
   5   1 -16  426.96   16.10
   5   1 -16  401.36   15.40
   5   1 -16  399.26   15.70
   5   1 -16  395.86   15.50
   3  -1 -16   35.50    3.90
   3  -1 -16   36.20    3.00
   3   1 -16   32.70    3.70
   3   1 -16   32.40    2.90
   1  -1 -16  109.29    7.10
   1  -1 -16  135.19    6.20
   1   1 -16  135.79    6.40
   1   1 -16  139.59    6.40
  -1   1  16  136.69    6.10
   1   1 -16  135.19    6.20
   1   1  16   85.39    4.70
   1   1  16   85.69    5.60
  -1   1 -16   93.29    4.90
   3  -1  16  108.19    5.10
  -3   1 -16  110.19    5.60
   3   1  16  111.29    5.20
   5  -1  16 4053.59  134.89
   5   1  16 3898.31  134.99
  -5   1 -16 3597.64  135.39
   7  -1  16  686.63   25.20
   7  -1  16  706.03   25.40
  -7   1 -16  692.33   26.00
   7   1  16  664.63   25.30
   9  -1  16 1088.79   39.30
   9   1  16 1083.19   39.40
  -9   1 -16 1119.39   39.80
  11  -1  16   74.29    3.50
 -11   1 -16   71.49    3.60
  11   1  16   74.59    3.60
 -16   2  16  103.29    4.50
  16   2 -16  116.59    4.50
  14  -2 -16  113.79    5.10
  14  -2 -16  111.09    5.00
  14   2 -16  119.69    4.90
  14   2 -16  108.89    5.00
  14   2 -16  114.49    5.10
  12  -2 -16  100.19    5.30
  12  -2 -16  107.59    5.30
 -12   2  16  107.29    5.30
  12   2 -16  108.79    5.70
  12   2 -16  110.69    4.90
  12   2 -16  116.19    5.30
  10  -2 -16  202.28    8.70
  10  -2 -16  202.88    8.60
  10   2 -16  196.88    8.50
  10   2 -16  199.98    8.30
 -10   2  16  202.68    8.40
  10   2 -16  193.08    8.70
   8  -2 -16  627.54   23.30
   8   2 -16  609.64   23.20
  -8   2  16  624.74   23.20
   8   2 -16  636.34   23.50
   8   2 -16  609.14   22.90
   6  -2 -16  330.77   12.90
  -6   2  16  292.97   12.60
   6   2 -16  327.27   12.60
   6   2 -16  324.47   12.50
   6   2 -16  319.77   12.90
   4  -2 -16   28.40    2.80
   4   2 -16   27.90    2.40
   4   2 -16   30.30    2.80
   4   2 -16   28.10    2.90
  -4   2  16   30.80    2.60
   2  -2 -16   90.59    4.80
   2   2 -16   89.69    4.90
  -2   2  16   83.89    4.60
   0  -2 -16  132.49    6.20
   0   2  16  126.59    6.00
   0   2 -16  122.09    6.20
  -2  -2 -16    7.10    2.20
   2  -2  16   11.70    2.50
   2   2  16    8.10    2.20
  -2   2 -16    7.70    2.10
   2   2  16    9.20    2.40
   4  -2  16  103.19    4.90
   4   2  16  105.19    5.10
  -4   2 -16  107.19    5.50
   4   2  16  102.79    5.20
   6  -2  16    0.00    1.00
   6   2  16    2.20    1.20
  -6   2 -16   -0.30    1.00
   8  -2  16  153.38    6.40
  -8   2 -16  148.79    6.80
   8   2  16  146.49    6.50
 -10  -2 -16  187.58    8.30
  10  -2  16  205.48    8.00
  10   2  16  213.08    8.20
 -10   2 -16  210.78    8.30
  13  -3 -16    0.70    0.80
  13   3 -16    0.30    0.60
  13   3 -16   -0.30    0.50
 -13   3  16    0.10    0.80
  11  -3 -16    8.10    1.60
  11   3 -16    9.90    1.30
  11   3 -16   11.60    1.50
 -11   3  16   11.70    1.70
   9  -3 -16   28.90    2.60
  -9   3  16   28.40    2.40
  -9   3  16   32.20    2.50
   9   3 -16   27.50    2.30
   9   3 -16   24.40    2.20
   7  -3 -16   94.89    4.80
  -7   3  16   92.99    4.90
  -7   3  16   93.99    4.70
   7   3 -16   93.19    4.70
   7   3 -16   92.39    4.50
   5   3 -16    7.00    1.50
  -5   3  16   10.60    2.30
  -5   3  16    5.90    1.90
   5   3 -16    5.50    1.80
   3  -3 -16    5.40    1.60
   3   3 -16   10.80    2.20
  -3   3  16    7.10    1.80
   3   3 -16    7.30    1.50
   3   3 -16    9.80    2.40
   1  -3 -16   20.10    2.70
  -1   3  16   23.20    2.20
   1   3 -16   16.50    2.40
  -1  -3 -16   22.40    3.20
   1   3  16   26.90    2.50
  -1   3 -16   32.60    2.80
   3  -3  16  262.77   10.90
  -3  -3 -16  280.37   11.40
   3   3  16  265.87   11.00
  -3   3 -16  302.57   11.70
   5  -3  16   19.60    2.60
   5   3  16   24.20    2.30
  -5   3 -16   20.50    2.10
   5   3  16   23.80    2.30
   7  -3  16   -1.80    1.30
   7   3  16    1.10    1.20
  -7   3 -16   -0.40    0.80
 -10   4  16  169.98    6.60
  10   4 -16  166.68    6.50
  -8   4  16    1.70    1.00
  -8   4  16    2.10    0.90
   8   4 -16    1.20    0.60
   8   4 -16    0.80    0.60
   6   4 -16   27.00    1.90
  -6   4  16   25.70    1.90
  -6   4  16   29.90    2.10
   6   4 -16   25.50    1.90
  -4   4  16   42.80    2.60
   4   4 -16   45.70    2.60
  -4   4  16   46.30    2.90
   4   4 -16   45.10    2.80
   2   4 -16  176.38    7.10
  -2   4  16  175.78    7.30
   0   4  16    2.90    0.80
   2   4  16    7.60    1.50
   4   4  16    2.30    0.70
  16   0 -17    0.30    0.70
  16   0 -17    0.70    0.80
  16   0 -17    1.10    0.80
  14   0 -17    0.60    0.80
  14   0 -17    1.40    0.90
  14   0 -17    0.30    0.80
  12   0 -17   -0.40    1.00
  12   0 -17   -1.20    1.10
  12   0 -17   -1.40    1.00
  10   0 -17    1.50    1.10
  10   0 -17    1.60    1.40
  10   0 -17    0.00    1.20
   8   0 -17    0.90    1.20
   8   0 -17   -0.10    1.20
   8   0 -17    0.40    1.00
   6   0 -17    1.50    1.50
   6   0 -17    0.00    1.10
   6   0 -17    0.70    1.00
   6   0 -17   -0.40    0.90
   4   0 -17   -0.20    1.40
   4   0 -17    1.10    1.20
   4   0 -17    2.20    2.60
   2   0 -17   -1.00    1.40
   2   0 -17    0.60    1.20
   0   0 -17   -0.30    1.20
  -4   0 -17    0.10    1.30
   4   0  17    0.40    1.20
   6   0  17    0.90    1.10
  -6   0 -17    0.50    1.30
   8   0  17   -1.90    1.00
  -8   0 -17    0.30    1.30
 -10   0 -17   -0.70    1.20
  10   0  17    3.30    1.10
  17  -1 -17   80.19    3.40
  17  -1 -17   75.89    3.20
  17   1 -17   76.99    3.30
  17   1 -17   70.29    3.30
  15  -1 -17    4.00    1.50
  15  -1 -17    3.70    1.20
  15   1 -17    2.40    0.90
  15   1 -17    3.90    1.40
  13  -1 -17  640.04   26.10
  13  -1 -17  730.33   26.50
  13  -1 -17  738.73   26.30
  13   1 -17  724.63   26.30
 -13   1  17  706.53   25.70
  13   1 -17  711.83   25.70
  13   1 -17  694.03   26.40
  11  -1 -17  151.88    7.00
  11  -1 -17  156.28    7.20
  11  -1 -17  153.78    7.00
  11   1 -17  160.18    7.00
  11   1 -17  155.68    7.10
  11   1 -17  153.28    6.90
  11   1 -17  149.88    7.20
   9  -1 -17   14.10    2.60
   9  -1 -17   18.60    2.30
   9  -1 -17   19.20    2.30
   9   1 -17   16.00    2.20
   9   1 -17   19.50    2.00
   9   1 -17   14.10    3.10
   9   1 -17   15.80    2.50
   7  -1 -17    1.10    1.40
   7  -1 -17   -0.20    1.00
   7  -1 -17    2.10    1.50
   7   1 -17   -0.90    1.70
   7   1 -17    0.30    0.80
   7   1 -17   -0.10    1.10
   7   1 -17   -0.10    1.10
   5  -1 -17  332.47   13.20
   5  -1 -17  320.67   12.90
   5  -1 -17  342.77   13.20
   5   1 -17  323.47   13.00
   5   1 -17  325.57   12.80
   5   1 -17  313.67   13.90
   5   1 -17  335.67   13.30
   3  -1 -17  305.57   12.40
   3  -1 -17  297.57   12.20
   3   1 -17  313.37   12.50
   3   1 -17  304.17   12.30
  -3   1  17  312.87   12.20
   3   1 -17  303.27   11.90
   1  -1 -17  344.87   14.10
   1  -1 -17  333.87   14.00
   1   1 -17  345.17   13.70
   1   1 -17  365.76   13.50
   1   1 -17  334.17   14.10
  -1   1  17  358.66   13.60
  -1   1 -17   22.60    2.60
   1   1  17   20.90    5.10
   3  -1  17  372.76   14.60
   3   1  17  393.96   14.70
  -3   1 -17  383.76   15.30
   5  -1  17  101.59    4.80
   5   1  17   93.49    4.80
   7  -1  17   82.39    4.20
  -7   1 -17   85.39    4.60
   7   1  17   80.29    4.20
   9  -1  17  140.49    6.60
  -9   1 -17  133.29    6.10
   9   1  17  137.09    6.20
 -11   1 -17  493.35   17.10
  11   1  17  393.56   16.80
  16   2 -17  124.99    4.80
 -16   2  17  113.59    4.80
  14  -2 -17  101.09    4.60
  14  -2 -17  112.69    4.90
  14   2 -17  100.39    4.60
  14   2 -17  100.69    4.60
  14   2 -17  105.89    4.40
  12  -2 -17   64.69    3.60
  12  -2 -17   63.99    3.90
  12   2 -17   65.99    3.60
 -12   2  17   66.99    3.70
  12   2 -17   67.09    3.40
  12   2 -17   61.79    3.60
  10  -2 -17   82.09    5.00
  10  -2 -17   93.69    4.60
 -10   2  17   87.49    4.50
  10   2 -17   83.29    4.30
  10   2 -17   81.19    4.40
  10   2 -17   84.99    4.60
   8  -2 -17 1112.39   40.40
   8   2 -17 1099.19   40.50
   8   2 -17 1071.99   40.50
   8   2 -17 1092.09   40.00
  -8   2  17 1192.08   41.30
   6  -2 -17   26.70    2.80
   6   2 -17   30.60    2.50
   6   2 -17   27.50    2.70
  -6   2  17   24.40    2.50
   6   2 -17   31.30    2.40
   4  -2 -17  139.99    6.60
  -4   2  17  146.99    6.60
   4   2 -17  140.59    6.30
   4   2 -17  137.99    6.80
   2  -2 -17  427.96   16.30
  -2   2  17  427.66   16.20
   2   2 -17  416.56   15.90
   2   2 -17  407.76   16.50
   0  -2 -17    3.70    1.20
   0   2  17    8.00    2.20
   0   2 -17    2.60    1.20
  -2  -2 -17 1320.07   46.80
   2   2  17 1329.37   46.60
  -2   2 -17 1277.87   47.00
   2   2  17 1268.27   46.50
   4  -2  17  438.86   16.80
  -4  -2 -17  472.15   17.20
   4   2  17  443.06   17.00
  -4   2 -17  447.26   17.50
   4   2  17  436.96   16.90
   6  -2  17    0.40    1.30
  -6  -2 -17    1.30    1.10
   6   2  17   -0.40    1.20
  -6   2 -17    0.20    1.00
   8  -2  17   14.00    2.10
  -8  -2 -17   13.00    1.80
   8   2  17   17.30    1.90
  -8   2 -17   11.90    1.60
 -10  -2 -17    6.60    1.60
 -10   2 -17    3.80    1.10
  13  -3 -17   11.30    1.50
  13   3 -17    9.60    1.30
  13   3 -17   11.90    1.20
 -13   3  17   12.50    1.20
  11  -3 -17    7.90    1.50
  11   3 -17    7.80    1.30
 -11   3  17    8.70    1.50
  11   3 -17   10.30    1.20
 -11   3  17   12.70    2.70
   9  -3 -17   25.60    2.40
   9   3 -17   24.00    2.10
   9   3 -17   27.70    2.00
  -9   3  17   26.80    2.20
  -9   3  17   25.90    2.30
   7  -3 -17   -0.10    1.10
   7   3 -17    0.60    1.10
   7   3 -17    1.00    0.80
   7   3 -17    2.70    1.50
  -7   3  17    0.90    1.20
  -7   3  17    0.20    1.00
   5  -3 -17   69.49    4.10
   5   3 -17   73.49    4.00
   5   3 -17   74.79    4.30
  -5   3  17   73.79    4.30
  -5   3  17   74.19    4.00
   5   3 -17   71.49    3.80
   3  -3 -17  641.74   24.00
   3   3 -17  650.93   24.20
   3   3 -17  649.34   23.70
   3   3 -17  650.53   23.80
  -3   3  17  647.04   24.10
   1  -3 -17   22.40    2.70
   1   3 -17   21.70    2.50
  -1   3  17   25.00    2.30
  -1  -3 -17  682.33   26.80
   1   3  17  718.93   25.90
  -1   3 -17  705.03   26.10
  -3  -3 -17   49.60    3.80
   3   3  17   47.50    2.90
  -3   3 -17   49.60    3.10
   5   3  17  185.98    7.90
  -5   3 -17  184.98    7.90
   5   3  17  203.08    8.40
   7   3  17    3.40    1.70
  -7   3 -17    5.30    1.20
  -9   3 -17   -0.20    0.80
  10   4 -17   19.00    1.20
  10   4 -17   15.10    1.20
 -10   4  17   16.70    1.40
  -8   4  17   32.10    2.10
  -8   4  17   34.20    2.20
   8   4 -17   35.70    2.10
   8   4 -17   38.70    2.20
  -6   4  17    9.90    1.80
   6   4 -17    8.40    1.30
   6   4 -17    7.90    1.40
  -6   4  17    7.90    1.40
  -4   4  17   55.79    3.40
   4   4 -17   60.79    3.00
  -2   4  17   36.10    2.30
   0   4  17    7.90    1.30
   2   4  17    1.40    0.60
   4   4  17   35.00    2.10
  16   0 -18  368.36   14.00
  16   0 -18  393.16   14.30
  16   0 -18  391.16   14.50
  14   0 -18  414.86   16.10
  14   0 -18  420.76   15.80
  14   0 -18  434.36   16.50
  12   0 -18  113.29    6.20
  12   0 -18  116.39    5.70
  12   0 -18  113.29    5.40
  10   0 -18   27.60    2.50
  10   0 -18   27.80    2.90
  10   0 -18   26.10    2.60
   8   0 -18  295.77   12.10
   8   0 -18  289.67   11.70
   8   0 -18  287.27   11.70
   6   0 -18 1080.09   38.10
   6   0 -18 1038.70   37.70
   6   0 -18  993.60   38.50
   4   0 -18   20.80    3.20
   2   0 -18  337.17   16.80
   2   0 -18  432.36   15.40
   0   0  18  359.66   14.50
   0   0 -18  374.76   14.90
   0   0 -18  393.76   14.80
  -2   0 -18 2120.09   75.39
   4   0  18  153.98    7.90
  -4   0 -18  146.49    7.00
   6   0  18 3347.57  117.79
  -6   0 -18 3365.76  118.09
   8   0  18  422.66   15.80
  -8   0 -18  413.76   15.90
  10   0  18   14.80    2.00
  15  -1 -18  144.29    6.20
  15  -1 -18  121.99    6.40
  15   1 -18  144.19    5.90
  15   1 -18  126.09    5.60
  13  -1 -18   -0.20    0.80
  13  -1 -18    0.40    0.90
  13  -1 -18   -0.10    0.90
  13   1 -18   -0.50    0.90
  13   1 -18    0.20    0.90
 -13   1  18   -1.50    1.00
  13   1 -18    1.50    0.80
  11  -1 -18  477.65   18.30
  11  -1 -18  485.05   18.30
  11  -1 -18  462.25   18.20
  11   1 -18  475.85   18.50
  11   1 -18  488.35   18.20
  11   1 -18  470.15   18.10
  11   1 -18  480.15   17.90
   9  -1 -18  689.63   25.10
   9  -1 -18  659.63   25.00
   9  -1 -18  670.33   24.90
   9   1 -18  653.73   24.60
   9   1 -18  683.83   25.30
   9   1 -18  660.13   24.70
   9   1 -18  659.33   24.80
   7  -1 -18  235.38    9.80
   7  -1 -18  233.78    9.90
   7  -1 -18  246.28   10.10
   7   1 -18  226.68    9.90
   7   1 -18  234.78   10.20
   7   1 -18  232.08    9.60
   7   1 -18  243.28    9.80
   5  -1 -18  119.99    6.00
   5  -1 -18  125.39    6.20
   5  -1 -18  122.99    6.30
   5   1 -18  120.59    6.10
   5   1 -18  129.19    6.30
   5   1 -18  128.19    6.00
   5   1 -18  127.09    5.70
   3  -1 -18  196.78    8.70
   3  -1 -18  206.58    8.50
  -3   1  18  198.68    8.30
   3   1 -18  172.18    9.30
   3   1 -18  192.98    8.10
   3   1 -18  195.38    8.60
   1  -1 -18  193.18    8.20
   1  -1 -18  169.48    8.50
   1   1 -18  189.58    8.40
  -1   1  18  180.68    7.90
   1   1 -18  190.78    8.10
  -1  -1 -18   32.60    2.90
  -1   1 -18   37.20    3.20
   1   1  18   31.00    3.20
  -1   1 -18   36.70    3.00
  -3   1 -18  336.97   14.00
   3   1  18  360.46   14.20
   5  -1  18    9.20    2.30
  -5   1 -18   12.60    2.20
   5   1  18    8.90    2.30
   7  -1  18   14.50    2.20
   7   1  18   12.90    2.20
  -7   1 -18   12.70    2.10
   9  -1  18    3.30    1.20
   9   1  18    3.60    1.30
  -9   1 -18    3.20    0.90
 -11  -1 -18    1.70    0.70
 -11   1 -18    0.90    0.80
  14  -2 -18   17.60    1.50
  14  -2 -18   14.30    2.40
  14   2 -18   15.90    1.40
  14   2 -18   14.10    1.80
  14   2 -18   18.70    1.50
  12  -2 -18   97.19    4.90
  12  -2 -18  100.49    4.70
 -12   2  18   96.99    4.60
  12   2 -18   98.89    4.70
  12   2 -18   96.09    4.80
  12   2 -18  100.69    4.50
  10  -2 -18  322.97   12.60
  10  -2 -18  269.67   14.50
  10   2 -18  325.27   12.70
  10   2 -18  323.07   12.30
  10   2 -18  330.87   13.30
 -10   2  18  313.37   12.40
   8  -2 -18   26.80    2.50
   8   2 -18   25.40    2.20
   8   2 -18   23.00    2.30
   8   2 -18   24.60    2.50
  -8   2  18   23.70    2.40
   6  -2 -18   99.19    5.10
   6   2 -18   99.59    4.80
   6   2 -18  101.09    5.20
   6   2 -18   97.19    4.90
  -6   2  18   92.49    5.00
   4  -2 -18   11.40    2.10
   4   2 -18   11.60    2.30
  -4   2  18   11.80    2.10
   4   2 -18   11.70    2.10
   2  -2 -18  612.14   22.80
   2   2 -18  601.44   23.10
   2   2 -18  628.64   22.40
  -2   2  18  588.14   22.70
   0  -2 -18  373.26   14.50
   0   2 -18  357.46   14.80
   0   2  18  376.46   14.40
  -2  -2 -18  584.24   22.40
  -2   2 -18  623.44   24.30
   2   2  18  588.84   22.20
  -4  -2 -18  380.86   14.50
   4   2  18  347.97   14.20
  -4   2 -18  382.46   14.70
   6  -2  18    2.70    1.90
  -6  -2 -18    8.10    1.70
   6   2  18    3.00    1.40
  -6   2 -18    4.30    1.50
   8  -2  18  235.18    9.20
  -8  -2 -18  251.77    9.20
   8   2  18  223.58    9.20
  -8   2 -18  228.28    9.30
 -10   2 -18   54.89    2.70
  13  -3 -18   60.29    2.80
  13   3 -18   61.49    2.70
 -13   3  18   53.39    2.70
  13   3 -18   61.69    2.80
  11  -3 -18   48.50    2.60
 -11   3  18   45.30    3.00
 -11   3  18   46.20    2.80
  11   3 -18   49.00    2.60
  11   3 -18   47.00    2.60
   9  -3 -18    5.60    1.80
   9   3 -18    9.30    2.50
  -9   3  18    2.30    1.00
   9   3 -18    5.70    1.40
  -9   3  18    5.20    1.60
   9   3 -18    4.30    1.20
   7  -3 -18   19.00    2.20
   7   3 -18   18.20    1.90
  -7   3  18   19.20    2.00
   7   3 -18   17.80    2.50
   7   3 -18   18.20    1.80
  -7   3  18   18.90    2.10
   5  -3 -18  207.18    8.50
  -5   3  18  211.68    8.70
  -5   3  18  191.68    8.30
   5   3 -18  197.88    8.50
   5   3 -18  205.98    8.30
   5   3 -18  192.78    8.20
  -3   3  18  642.94   22.30
   3   3 -18  503.75   23.70
   3   3 -18  615.34   22.00
   3   3 -18  613.54   21.80
   1  -3 -18   49.40    3.40
  -1   3  18   53.89    3.30
   1   3 -18   53.19    3.70
  -1  -3 -18   78.19    4.20
  -1   3 -18   70.69    4.00
   1   3  18   72.59    3.80
  -3  -3 -18    1.70    1.60
   3   3  18   -0.40    0.90
  -3   3 -18    2.70    1.00
  -5   3 -18   67.49    3.50
  -7   3 -18    1.20    0.80
   8   4 -18   39.60    2.00
  -8   4  18   32.80    2.20
   8   4 -18   37.30    2.00
  -8   4  18   37.60    2.20
  -6   4  18    3.70    1.20
   6   4 -18    1.30    0.90
   6   4 -18    2.60    0.90
   4   4 -18   27.80    2.10
  -4   4  18   23.40    1.70
  -2   4  18    5.70    1.20
   0   4  18    6.90    1.30
   2   4  18   21.10    1.50
  16   0 -19    0.10    0.70
  16   0 -19    0.80    1.00
  14   0 -19    0.30    0.80
  14   0 -19    0.10    0.80
  14   0 -19    0.00    0.80
  12   0 -19   -0.70    0.90
  12   0 -19    0.10    1.10
  12   0 -19   -0.70    1.20
  10   0 -19   -0.10    1.10
  10   0 -19   -0.30    1.10
  10   0 -19    0.30    1.10
   8   0 -19    0.90    1.30
   8   0 -19    0.00    1.20
   8   0 -19    0.70    1.20
   6   0 -19    0.20    1.10
   6   0 -19   -0.30    1.20
   6   0 -19   -0.10    1.60
   4   0 -19   -1.20    1.30
   4   0 -19   -0.30    1.20
   2   0 -19    0.70    1.20
   2   0 -19   -0.50    1.30
   0   0 -19    1.90    1.00
   0   0  19    0.90    1.50
   0   0 -19   -1.10    1.20
  -2   0 -19    1.50    1.20
  -4   0 -19   -0.20    1.30
   6   0  19    1.20    1.50
  -6   0 -19   -2.30    1.70
  -8   0 -19   -0.30    1.10
  15  -1 -19   49.80    2.70
  15  -1 -19   53.29    2.70
  15   1 -19   51.09    2.60
  15   1 -19   47.80    2.70
  13  -1 -19  111.69    5.70
  13  -1 -19  110.29    5.20
  13   1 -19  109.39    5.30
  13   1 -19  105.59    5.10
 -13   1  19  119.79    5.00
  11  -1 -19  220.08    9.50
  11  -1 -19  232.38    9.40
  11  -1 -19  220.58    9.40
  11   1 -19  218.58    9.50
  11   1 -19  221.68    9.10
  11   1 -19  225.08    9.90
 -11   1  19  230.88    9.30
   9  -1 -19  368.36   14.60
   9  -1 -19  388.46   14.80
   9  -1 -19  376.76   14.60
   9   1 -19  360.66   14.40
   9   1 -19  370.36   14.90
   9   1 -19  360.76   14.40
   9   1 -19  374.16   14.30
   7  -1 -19  457.95   18.00
   7  -1 -19  454.35   17.90
   7  -1 -19  470.15   17.70
   7   1 -19  441.26   17.50
   7   1 -19  483.05   17.80
   7   1 -19  472.45   17.70
   7   1 -19  472.75   18.20
   5  -1 -19  685.73   26.20
   5  -1 -19  710.33   26.20
   5   1 -19  719.93   25.80
   5   1 -19  705.43   26.50
  -5   1  19  688.23   26.00
   5   1 -19  716.03   25.90
   5   1 -19  698.43   26.00
   3  -1 -19  625.44   24.10
   3  -1 -19  632.64   24.10
   3   1 -19  662.03   24.40
   3   1 -19  660.33   23.70
  -3   1  19  629.44   23.90
   3   1 -19  648.34   23.90
   1  -1 -19   85.69    5.40
   1  -1 -19   82.39    4.80
   1   1 -19   85.19    4.90
   1   1 -19   86.49    4.80
  -1   1  19   88.49    4.60
  -1  -1 -19   41.90    3.10
   1   1  19   43.30    3.50
  -1   1 -19   37.30    3.10
  -1   1 -19   49.00    3.30
  -3   1 -19   59.09    3.90
   5  -1  19  209.88    9.10
   5   1  19  213.28    8.90
  -5   1 -19  218.18    9.20
   7  -1  19  443.66   16.20
  -7   1 -19  434.56   16.50
   7   1  19  418.86   16.40
   9   1  19   11.60    2.70
  -9   1 -19    5.20    1.40
  14  -2 -19   33.10    1.90
  14   2 -19   30.60    1.90
 -14   2  19   32.30    2.00
  14   2 -19   28.90    2.10
  12  -2 -19   11.40    1.60
  12   2 -19   12.20    1.40
  12   2 -19   11.20    1.70
  12   2 -19    9.90    1.30
 -12   2  19   12.20    1.90
  10  -2 -19    6.50    1.80
 -10   2  19    8.40    1.80
  10   2 -19    8.20    1.50
  10   2 -19   12.30    1.80
  10   2 -19    8.00    1.90
   8  -2 -19  474.65   17.70
   8   2 -19  439.66   17.70
  -8   2  19  458.25   17.50
   8   2 -19  459.45   17.30
   8   2 -19  467.15   17.40
   6  -2 -19  215.78    9.30
  -6   2  19  242.28    9.30
   6   2 -19  213.18    9.00
   6   2 -19  207.88    9.30
   6   2 -19  211.68    8.90
   4  -2 -19   -0.60    1.00
   4   2 -19    2.40    1.60
   4   2 -19    0.60    1.10
   4   2 -19    0.60    1.00
  -4   2  19    0.10    1.00
   2  -2 -19   36.00    3.10
   2   2 -19   31.00    3.20
  -2   2  19   36.90    2.80
   2   2 -19   37.60    3.00
   0  -2 -19    3.20    1.20
   0   2  19    4.60    1.10
   0   2 -19    3.20    1.10
  -2  -2 -19   80.49    4.30
   2   2  19   82.59    4.40
  -2   2 -19   79.59    4.50
  -4  -2 -19    2.00    1.00
  -4   2 -19    2.20    1.20
  -6  -2 -19   23.90    2.00
   6   2  19   26.50    2.90
  -6   2 -19   22.20    2.00
  -8  -2 -19    0.50    1.20
  -8   2 -19   -0.10    0.70
  13   3 -19    0.50    0.60
 -13   3  19    4.40    1.00
  13   3 -19    1.40    0.50
  11  -3 -19   16.50    1.60
  11   3 -19   14.50    1.30
 -11   3  19    9.60    2.20
  11   3 -19   13.50    1.30
 -11   3  19   15.00    1.50
   9  -3 -19    1.40    0.90
   9   3 -19    2.00    0.80
  -9   3  19    1.20    0.90
   9   3 -19   -0.60    1.60
   9   3 -19    2.40    0.80
  -9   3  19    1.60    0.80
   7  -3 -19   79.79    4.00
   7   3 -19   80.79    4.10
   7   3 -19   76.69    3.90
  -7   3  19   79.19    4.00
   7   3 -19   78.79    3.80
  -7   3  19   78.69    4.00
   5  -3 -19    7.00    2.00
   5   3 -19    8.80    1.70
   5   3 -19    7.30    2.00
   5   3 -19    9.20    1.90
  -5   3  19    9.50    1.60
   3  -3 -19   61.19    3.50
  -3   3  19   57.59    3.40
   3   3 -19   60.99    3.60
   1  -3 -19    3.20    1.20
   1   3 -19    0.30    1.10
  -1   3  19    0.40    0.80
  -1  -3 -19  118.49    5.30
   1   3  19  115.59    5.20
  -1   3 -19  110.79    5.30
  -3  -3 -19   76.39    4.30
   3   3  19   82.99    3.70
  -3   3 -19   80.49    4.00
  -5   3 -19   -0.10    0.70
  -7   3 -19    8.80    1.30
   8   4 -19   82.49    3.50
  -6   4  19   50.99    2.40
   6   4 -19   45.60    2.60
  -4   4  19  146.59    5.90
  -2   4  19  186.08    7.30
   0   4  19    2.60    0.70
   2   4  19    0.60    0.70
  16   0 -20   65.89    3.10
  14   0 -20    9.50    1.50
  14   0 -20    7.80    1.70
  14   0 -20    6.40    1.30
  12   0 -20   34.30    2.50
  12   0 -20   34.40    2.50
  12   0 -20   36.60    2.70
  10   0 -20  162.18    7.10
  10   0 -20  158.68    7.10
  10   0 -20  160.18    7.40
   8   0 -20  462.15   17.90
   8   0 -20  450.05   17.40
   8   0 -20  466.05   17.70
   6   0 -20  586.94   21.90
   6   0 -20  586.14   21.70
   6   0 -20  570.84   22.20
   4   0 -20  491.65   19.10
   4   0 -20  495.05   18.90
   2   0 -20 1314.67   46.30
   2   0 -20 1238.78   46.00
   0   0 -20  885.61   32.50
   0   0 -20  888.31   32.40
   0   0  20  863.71   31.90
  -2   0 -20    7.10    2.00
  -4   0 -20 3561.54  125.29
  -6   0 -20  169.68    7.30
 -10   0 -20  125.79    5.10
  15  -1 -20   13.80    1.50
  15  -1 -20   16.10    1.60
  15   1 -20   11.80    1.40
  15   1 -20   13.80    1.30
  13  -1 -20   36.70    2.40
  13  -1 -20   39.80    2.60
  13   1 -20   37.10    2.40
  13   1 -20   34.10    2.40
 -13   1  20   40.10    2.50
  11  -1 -20   71.19    4.00
  11  -1 -20   74.59    4.10
  11  -1 -20   73.69    4.00
  11   1 -20   67.39    3.90
 -11   1  20   77.79    4.00
  11   1 -20   71.79    3.80
  11   1 -20   75.99    4.20
   9  -1 -20   27.60    2.50
   9  -1 -20   31.50    2.80
   9  -1 -20   26.00    2.50
   9   1 -20   30.10    2.80
  -9   1  20   28.40    2.60
   9   1 -20   30.30    2.50
   9   1 -20   22.90    3.50
   9   1 -20   29.40    2.30
   7  -1 -20  424.36   16.40
   7  -1 -20  432.66   16.20
   7  -1 -20  432.16   16.40
   7   1 -20  406.16   16.00
  -7   1  20  421.16   16.30
   7   1 -20  420.86   16.00
   7   1 -20  413.16   16.10
   7   1 -20  408.76   16.60
   5  -1 -20  777.22   29.50
   5  -1 -20  836.62   29.50
   5   1 -20  807.72   29.10
   5   1 -20  835.42   30.00
   5   1 -20  754.82   29.00
  -5   1  20  749.23   29.20
   5   1 -20  820.82   29.20
   3  -1 -20   80.29    4.90
   3  -1 -20   86.29    4.60
   3   1 -20   80.19    4.60
  -3   1  20   80.59    4.40
   1  -1 -20 1346.27   52.89
   1   1 -20 1555.44   52.89
  -1   1  20 1509.75   52.79
   1   1 -20 1505.35   53.39
  -1  -1 -20   -1.30    1.10
  -1   1 -20    0.20    1.30
  -1   1 -20   -0.10    1.10
   1   1  20   -1.60    1.50
  -3   1 -20  525.05   19.30
  -3   1 -20  497.85   19.60
  -5  -1 -20   10.30    1.90
  -5   1 -20   11.60    2.00
  -7  -1 -20   32.30    2.30
  -7   1 -20   34.80    2.40
  -9  -1 -20   88.29    4.40
  -9   1 -20   97.29    4.10
  -9   1 -20  103.39    4.30
  14   2 -20   14.30    1.90
 -14   2  20   17.40    1.40
  14   2 -20   18.60    1.40
  12  -2 -20   -0.50    0.80
  12   2 -20   -0.20    0.90
  12   2 -20    0.30    0.60
 -12   2  20   -0.90    0.90
  12   2 -20   -0.50    0.80
  10  -2 -20    8.70    1.60
  10   2 -20    9.10    1.40
 -10   2  20   11.30    1.70
  10   2 -20   10.00    1.90
  10   2 -20    9.20    1.60
   8  -2 -20   97.89    5.00
   8   2 -20   94.99    4.70
   8   2 -20   91.39    5.50
  -8   2  20   97.89    5.00
   6  -2 -20  798.52   29.00
   6   2 -20  740.73   29.20
  -6   2  20  782.22   28.90
  -6   2  20  798.22   29.90
   6   2 -20  805.12   28.70
   6   2 -20  800.72   28.70
   4  -2 -20   35.60    2.80
   4   2 -20   36.50    2.70
  -4   2  20   35.20    2.70
   4   2 -20   36.20    2.90
   2  -2 -20  122.59    6.00
  -2   2  20  127.59    5.90
   2   2 -20  128.99    6.30
   0  -2 -20   82.79    4.50
   0   2 -20   82.29    4.70
   0   2  20   87.39    4.40
  -2  -2 -20   89.69    5.50
   2   2  20   85.69    4.40
  -2   2 -20   84.89    4.80
  -4  -2 -20  184.08    7.70
  -4   2 -20  186.78    8.00
  -6  -2 -20   47.20    2.70
  -6   2 -20   45.10    2.80
  -8  -2 -20  162.38    6.10
  -8   2 -20  147.19    6.20
  11  -3 -20   23.90    1.70
  11   3 -20   22.30    1.70
 -11   3  20   18.20    2.50
  11   3 -20   23.10    1.60
 -11   3  20   21.10    1.60
   9  -3 -20    1.00    0.90
   9   3 -20    0.40    0.60
  -9   3  20    1.50    0.70
   9   3 -20    0.50    0.80
  -9   3  20   -1.10    0.90
   9   3 -20   -1.00    1.50
   7  -3 -20    3.20    1.00
   7   3 -20    1.80    1.00
  -7   3  20    1.50    1.20
  -7   3  20    1.00    0.70
   7   3 -20    4.90    1.30
   7   3 -20    1.90    0.80
   5  -3 -20   62.49    3.40
   5   3 -20   64.69    3.50
   5   3 -20   62.49    3.20
   5   3 -20   62.79    3.50
  -5   3  20   62.29    3.50
   3  -3 -20  229.98    8.90
  -3   3  20  217.88    9.00
   3   3 -20  214.68    9.00
   1  -3 -20   58.39    3.30
   1   3 -20   53.29    3.20
  -1   3  20   56.69    3.10
  -1  -3 -20   29.90    2.50
  -1   3 -20   30.30    2.30
   1   3  20   33.30    2.10
  -3   3 -20    3.90    1.30
   3   3  20    3.30    1.10
  -5   3 -20    4.20    1.20
  -6   4  20   30.70    1.80
  -4   4  20  421.46   15.30
  -2   4  20  133.89    5.30
   0   4  20    8.40    1.20
  14   0 -21   -0.10    1.10
  14   0 -21    0.00    0.70
  14   0 -21    1.30    0.70
 -14   0  21    0.60    0.70
  12   0 -21   -0.50    0.90
  12   0 -21   -0.50    0.90
  12   0 -21    0.10    0.90
  10   0 -21    0.00    1.10
   8   0 -21    0.20    1.10
   8   0 -21   -1.30    1.20
   8   0 -21   -0.40    1.10
   6   0 -21   -0.30    1.20
   6   0 -21    0.20    1.10
   6   0 -21    1.70    1.70
   4   0 -21    0.50    1.20
   4   0 -21   -1.10    1.10
   2   0 -21    2.10    1.30
  -2   0  21    2.10    1.30
   2   0 -21    6.70    2.10
   0   0 -21    2.10    1.30
   0   0 -21    1.30    1.00
  -2   0 -21    0.90    1.20
  -2   0 -21   -0.40    1.00
  -4   0 -21    1.20    1.20
  -6   0 -21   -0.10    1.20
  -8   0 -21   -0.20    0.70
  15  -1 -21   32.50    2.00
  15   1 -21   31.30    1.90
  15   1 -21   35.10    1.90
  13  -1 -21    1.20    0.70
  13  -1 -21    1.30    0.90
 -13   1  21    2.10    0.80
  13   1 -21    0.50    0.70
  13   1 -21    0.80    0.70
  11  -1 -21   45.60    2.90
  11  -1 -21   43.00    3.00
  11   1 -21   43.50    2.90
  11   1 -21   43.70    2.70
 -11   1  21   46.50    2.80
   9  -1 -21   30.80    3.70
   9  -1 -21   30.90    2.50
   9   1 -21   31.10    2.80
  -9   1  21   30.20    2.60
   9   1 -21   28.30    2.40
   9   1 -21   32.60    2.70
   7  -1 -21  884.01   32.00
   7  -1 -21  867.51   32.00
   7   1 -21  873.01   31.60
   7   1 -21  848.72   31.60
  -7   1  21  875.91   31.90
   7   1 -21  855.11   31.70
   7   1 -21  893.91   32.30
   5  -1 -21   21.40    3.00
   5  -1 -21   26.40    2.50
   5   1 -21   30.00    2.90
  -5   1  21   25.40    2.40
   5   1 -21   30.70    2.80
   3  -1 -21  500.95   19.40
   3  -1 -21  488.05   19.30
   3   1 -21  546.05   21.40
  -3   1  21  515.05   19.20
   3   1 -21  485.95   19.10
   1  -1 -21  210.48    9.00
   1   1 -21  204.88    8.80
  -1   1  21  210.08    8.80
   1   1 -21  216.38    9.30
  -1  -1 -21  578.04   21.10
  -1   1 -21  557.54   21.30
   1   1  21  534.65   20.60
  -1   1 -21  549.15   20.80
  -3  -1 -21  383.56   14.50
  -3   1 -21  372.26   14.70
  -3   1 -21  350.56   14.10
  -5  -1 -21   99.29    4.80
  -5   1 -21  106.69    4.70
  -5   1 -21   95.19    4.80
  -7  -1 -21   16.40    1.60
  -7   1 -21   19.90    1.70
  -7   1 -21   14.50    1.60
  14  -2 -21   -1.00    0.60
  14   2 -21    1.20    0.60
 -14   2  21   -0.20    0.70
  12  -2 -21    8.50    1.30
 -12   2  21    7.80    1.90
 -12   2  21    7.20    1.40
  12   2 -21    5.70    1.20
  12   2 -21    6.10    1.50
  10  -2 -21    0.20    0.80
  10   2 -21    0.70    0.90
  10   2 -21    2.90    1.00
 -10   2  21    1.40    0.80
  10   2 -21    1.10    0.70
   8  -2 -21  230.58    9.60
   8   2 -21  236.28    9.40
  -8   2  21  234.68    9.50
   8   2 -21  235.38    9.80
  -8   2  21  244.48    9.70
   8   2 -21  242.38    9.50
   6  -2 -21   25.80    2.80
  -6   2  21   29.90    2.70
   6   2 -21   24.50    2.60
   6   2 -21   32.60    3.50
   4  -2 -21  461.05   17.80
   4   2 -21  460.35   17.90
  -4   2  21  471.75   17.70
   2  -2 -21   31.60    2.70
  -2   2  21   32.70    2.60
   2   2 -21   33.00    2.80
   0   2  21   55.59    3.30
   0   2 -21   59.39    4.80
  -2  -2 -21    6.50    1.70
  -2   2 -21    5.10    1.50
   2   2  21    7.60    2.10
  -4  -2 -21   26.40    2.20
  -4   2 -21   26.20    2.10
  -6  -2 -21  185.18    7.40
  -6   2 -21  190.38    7.60
  11   3 -21  253.77    9.20
  11   3 -21  275.57    9.30
 -11   3  21  216.58    9.60
   9  -3 -21   43.10    2.40
   9   3 -21   42.00    2.20
  -9   3  21   39.90    2.40
  -9   3  21   40.20    2.30
   7  -3 -21  137.29    5.70
  -7   3  21  136.09    5.70
   7   3 -21  134.99    5.60
   7   3 -21  135.29    5.50
   7   3 -21  130.79    5.70
   5  -3 -21  117.49    5.00
   5   3 -21  107.99    4.80
  -5   3  21  113.89    5.10
   5   3 -21  110.79    5.10
   3  -3 -21    9.60    1.90
   3   3 -21    8.60    1.70
  -3   3  21    8.00    1.40
   1  -3 -21    5.80    1.90
   1   3 -21    5.00    1.50
  -1   3  21    5.50    1.30
  -1  -3 -21   41.00    3.00
   1   3  21   38.80    2.30
  -1   3 -21   41.00    2.50
  -5   3 -21    2.20    0.80
  14   0 -22  232.38    9.20
  14   0 -22  236.08    9.10
 -14   0  22  238.18    9.00
  14   0 -22  243.68    8.90
  12   0 -22  170.78    7.40
  12   0 -22  173.38    7.20
  12   0 -22  174.68    7.10
  10   0 -22  320.67   12.60
  10   0 -22  312.07   12.30
  10   0 -22  314.77   12.30
   8   0 -22   46.50    3.40
   8   0 -22   52.09    3.20
   8   0 -22   48.30    3.60
   6   0 -22  397.46   15.90
   6   0 -22  414.26   15.70
   4   0 -22   83.39    4.40
   4   0 -22   80.59    4.60
   2   0 -22   11.30    2.30
  -2   0  22   14.30    2.30
   2   0 -22   10.50    2.10
   0   0 -22  830.12   30.20
   0   0 -22  806.62   30.10
  -2   0 -22    5.90    1.90
  -4   0 -22  523.45   19.50
  -4   0 -22  519.95   19.50
  -6   0 -22  315.37   13.10
  -6   0 -22  329.17   12.50
  -8   0 -22  118.19    4.80
  13  -1 -22   44.40    2.50
  13  -1 -22   41.90    2.30
  13   1 -22   43.80    2.50
  13   1 -22   40.60    2.30
 -13   1  22   38.20    2.30
  11  -1 -22   -0.20    0.70
  11  -1 -22    1.30    1.00
  11   1 -22   -0.60    0.90
 -11   1  22    1.30    0.80
  11   1 -22    0.40    0.80
   9  -1 -22  222.98    9.20
   9  -1 -22  217.68    9.30
   9   1 -22  223.08    9.00
   9   1 -22  220.28    9.40
  -9   1  22  219.58    9.10
   7  -1 -22   11.60    3.40
   7  -1 -22   10.60    2.10
   7   1 -22   10.20    2.80
   7   1 -22   11.20    2.90
   7   1 -22   14.90    2.10
  -7   1  22   13.30    1.90
   5  -1 -22   56.69    3.90
   5  -1 -22   56.99    3.50
   5   1 -22   55.39    4.10
   5   1 -22   54.59    3.70
  -5   1  22   53.89    3.30
   3  -1 -22  241.68   10.60
   3  -1 -22  251.97   10.50
  -3   1  22  253.67   10.20
   3   1 -22  255.77   10.60
   3   1 -22  252.47   10.20
   1  -1 -22   62.79    3.80
   1   1 -22   64.89    3.90
  -1   1  22   63.79    3.70
   1   1 -22   61.59    4.30
  -1  -1 -22  275.87   11.00
  -1   1 -22  267.47   11.20
  -1   1 -22  262.87   10.60
  -3  -1 -22   42.60    2.80
  -3   1 -22   45.10    3.00
  -3   1 -22   45.80    2.90
  -5  -1 -22    0.70    0.70
  -5   1 -22   -0.10    0.80
  -5   1 -22    0.40    1.00
  -7  -1 -22   28.80    1.80
  -7   1 -22   28.30    2.10
  -7   1 -22   30.30    1.90
  12  -2 -22    9.30    1.20
 -12   2  22    7.10    1.50
  12   2 -22    8.80    1.50
 -12   2  22    8.80    1.40
  12   2 -22    7.50    1.60
  10  -2 -22  105.99    4.80
 -10   2  22  102.89    4.60
  10   2 -22  106.09    4.60
  10   2 -22  104.99    4.80
  10   2 -22  104.69    4.50
 -10   2  22   97.69    4.60
   8  -2 -22    5.80    1.40
  -8   2  22    2.60    1.40
   8   2 -22    5.20    1.70
   8   2 -22    2.00    1.00
  -8   2  22    1.00    0.80
   8   2 -22    1.10    0.70
   6  -2 -22  312.17   12.20
   6   2 -22  314.47   11.90
   6   2 -22  306.17   12.40
  -6   2  22  309.87   12.20
   4  -2 -22  216.08    9.20
  -4   2  22  235.28    9.20
   4   2 -22  219.68    9.40
   2  -2 -22  171.28    7.40
   2   2 -22  171.48    7.60
  -2   2  22  169.68    7.20
   0  -2 -22  317.37   12.60
   0   2  22  328.97   12.40
   0   2 -22  319.07   12.80
  -2  -2 -22   23.60    2.00
  -2   2 -22   23.50    2.00
  -4  -2 -22   11.80    1.50
  -4   2 -22   10.40    1.50
  -6  -2 -22   62.99    2.90
  -6   2 -22   60.59    3.00
   9  -3 -22   38.90    2.20
  -9   3  22   37.80    2.10
   9   3 -22   37.30    2.20
   7  -3 -22    1.60    0.90
   7   3 -22    2.10    1.20
  -7   3  22    0.60    0.70
   5  -3 -22   10.70    1.70
   5   3 -22   10.00    1.60
  -5   3  22    9.60    1.30
   3  -3 -22   75.09    3.60
   3   3 -22   68.79    3.60
  -3   3  22   77.09    3.60
   1  -3 -22  196.68    7.40
   1   3 -22  178.38    7.40
  -1   3  22  179.18    7.30
  -1   3 -22   22.40    2.00
   1   3  22   20.50    1.80
  -3   3 -22  283.37   10.60
  14   0 -23    0.60    0.70
 -14   0  23    2.30    0.80
  12   0 -23   -0.60    0.80
  12   0 -23   -0.10    0.90
 -12   0  23    0.00    0.70
  12   0 -23    0.20    0.80
  10   0 -23   -0.40    0.90
  10   0 -23    0.20    0.90
  10   0 -23   -0.40    1.00
   8   0 -23   -0.10    1.10
   8   0 -23    0.70    1.50
   8   0 -23    1.70    0.90
   6   0 -23    9.50    2.10
   4   0 -23    0.20    1.10
   4   0 -23   -0.40    1.00
  -4   0  23   -1.20    1.00
   2   0 -23    1.30    1.20
  -2   0  23   -0.20    1.70
   2   0 -23    4.10    1.20
   0   0 -23   -0.90    1.20
  -2   0 -23   -1.40    1.20
  -2   0 -23    0.20    0.90
  -4   0 -23    0.40    0.80
  -4   0 -23   -0.30    1.20
  -6   0 -23   -0.40    0.70
  13  -1 -23   70.69    3.50
  13  -1 -23   75.89    3.40
  13   1 -23   80.29    3.90
 -13   1  23   78.09    3.40
  11  -1 -23    2.00    1.00
  11  -1 -23    0.90    0.70
  11   1 -23    1.10    0.80
  11   1 -23   -0.50    0.80
 -11   1  23    1.20    0.70
   9  -1 -23  264.47   10.50
   9  -1 -23  258.77   10.60
  -9   1  23  264.87   10.50
   9   1 -23  269.77   10.30
   9   1 -23  265.87   10.80
   7  -1 -23  117.09    5.60
   7  -1 -23  119.79    5.60
  -7   1  23  122.39    5.50
   7   1 -23  110.39    5.70
   5  -1 -23    8.20    2.70
   5   1 -23    5.80    1.50
   3  -1 -23   24.10    2.40
   3   1 -23   18.30    2.60
   3   1 -23   23.70    2.60
  -3   1  23   19.80    2.60
   1  -1 -23  170.38    9.30
   1   1 -23  163.48    7.00
   1   1 -23  153.58    8.30
  -1   1  23  163.88    6.90
  -1  -1 -23   13.10    1.80
  -1   1 -23   11.10    1.80
  -1   1 -23   13.50    2.10
  -3  -1 -23  125.49    5.50
  -3   1 -23  120.79    5.60
  -3   1 -23  123.59    5.30
  -5  -1 -23  107.49    4.70
  -5   1 -23  106.59    4.70
  -5   1 -23  106.29    4.60
  -7  -1 -23  193.68    7.30
  -7   1 -23  191.38    8.30
  12  -2 -23    0.70    0.50
  12   2 -23   -0.70    0.70
 -12   2  23   -1.10    1.20
 -12   2  23   -1.30    0.80
  12   2 -23    1.20    0.80
  10  -2 -23  167.18    6.90
  10   2 -23  165.78    6.90
 -10   2  23  164.08    6.70
 -10   2  23  165.68    6.80
  10   2 -23  189.48    7.20
   8  -2 -23  167.18    7.00
   8   2 -23  167.98    6.90
  -8   2  23  169.18    7.00
   8   2 -23  175.78    7.20
   6  -2 -23    2.90    0.90
  -6   2  23    2.40    0.80
   6   2 -23    1.40    0.80
   4  -2 -23   41.40    2.70
   4   2 -23   43.10    3.10
  -4   2  23   38.90    2.60
   2  -2 -23   24.10    2.00
   2   2 -23   23.50    2.60
  -2   2  23   23.40    2.00
   0  -2 -23  200.38    8.40
   0   2 -23  210.98    8.70
   0   2  23  208.98    8.20
  -2  -2 -23  245.68    9.10
  -2   2 -23  207.98    9.40
  -4  -2 -23    2.30    0.70
  -4   2 -23    1.70    0.70
  -9   3  23   72.69    3.10
   7  -3 -23   91.99    4.00
  -7   3  23   91.39    4.00
   7   3 -23  100.79    5.00
   5  -3 -23    1.50    1.00
   5   3 -23   -1.10    1.00
  -5   3  23    1.40    0.60
   3  -3 -23   12.30    1.80
  -3   3  23    8.80    1.20
   3   3 -23   10.00    1.50
   1  -3 -23    4.60    1.30
   1   3 -23    5.00    1.40
  -1   3 -23    1.50    0.80
  12   0 -24    5.50    1.50
  12   0 -24    3.10    0.80
 -12   0  24    4.80    1.10
  10   0 -24   34.60    2.40
  10   0 -24   34.80    2.40
  10   0 -24   35.10    2.40
 -10   0  24   36.00    2.30
   8   0 -24  837.72   30.90
   8   0 -24  858.71   30.70
   6   0 -24  478.55   18.90
  -6   0  24  514.15   18.70
   6   0 -24  506.75   18.70
   4   0 -24   63.89    3.70
  -4   0  24   54.69    3.20
   4   0 -24   58.09    3.40
   2   0 -24    3.80    1.10
  -2   0  24    3.10    1.20
   2   0 -24    2.50    1.00
   0   0 -24  150.58    6.70
   0   0 -24  150.18    6.60
  -2   0 -24  212.58    8.70
  -2   0 -24  218.28    8.70
  -4   0 -24    7.90    2.70
  -4   0 -24    5.00    1.30
  -6   0 -24  198.38    7.60
  13  -1 -24    0.50    0.60
 -13  -1  24    0.20    0.60
  13   1 -24   -0.80    0.80
  13   1 -24   -0.20    0.60
 -13   1  24    0.40    1.50
 -13   1  24    0.40    0.80
  11  -1 -24    0.80    0.60
  11  -1 -24    0.80    1.00
 -11   1  24    1.20    0.70
  11   1 -24    2.70    1.50
  11   1 -24    1.90    0.70
   9  -1 -24  248.08    9.70
   9  -1 -24  231.48    9.60
   9   1 -24  244.48    9.50
   9   1 -24  252.57    9.90
  -9   1  24  247.38    9.70
   7  -1 -24  297.07   12.20
   7  -1 -24  316.57   19.40
   7   1 -24  323.17   12.90
  -7   1  24  310.57   12.10
   5  -1 -24  163.38    7.20
   5  -1 -24  155.68    7.00
   5   1 -24  156.68    7.20
  -5   1  24  168.08    6.90
   5   1 -24  161.88    7.20
   3  -1 -24   29.70    2.30
  -3  -1  24   31.00    2.60
  -3   1  24   27.80    2.30
   3   1 -24   31.10    2.50
   3   1 -24   26.40    2.60
   1  -1 -24    2.30    0.90
   1   1 -24    1.60    0.90
   1   1 -24    0.20    1.30
  -1   1  24    1.00    1.20
  -1  -1 -24  628.14   23.60
  -1   1 -24  640.74   23.30
  -1   1 -24  659.53   23.80
  -3  -1 -24   34.50    2.40
  -3   1 -24   34.00    2.50
  -3   1 -24   34.80    2.30
  -5  -1 -24  551.64   20.00
  -5   1 -24  546.15   19.90
  10   2 -24   19.90    1.60
  10   2 -24   18.80    2.00
 -10   2  24   22.30    1.60
   8  -2 -24   22.60    1.70
  -8   2  24   25.70    1.80
   8   2 -24   24.00    1.90
   6  -2 -24   10.20    1.40
  -6   2  24   10.10    1.40
   6   2 -24   12.30    1.60
   4  -2 -24  324.27   12.20
   4   2 -24  298.37   12.10
  -4   2  24  307.07   11.80
   2  -2 -24  183.38    7.60
  -2   2  24  160.48    6.80
   2   2 -24  162.78    7.10
   0  -2 -24   23.20    1.80
   0   2  24   18.90    2.10
   0   2 -24   27.30    2.20
  -2  -2 -24   31.60    2.00
  -2   2 -24   30.70    2.00
  -4  -2 -24   47.40    2.30
  -4   2 -24   41.80    2.30
  -5   3  24    3.30    1.00
  -3   3  24   33.50    1.80
   3   3 -24   31.30    2.00
   1   3 -24   17.40    1.60
 -12   0  25   -0.50    0.60
  12   0 -25   -0.40    0.70
 -10   0  25   -0.40    0.60
  10   0 -25    0.30    0.80
  10   0 -25    0.00    0.90
   8   0 -25   -0.80    0.90
  -8   0  25    0.20    0.70
   8   0 -25    1.50    0.90
  -6   0  25   -0.20    0.80
   6   0 -25   -0.20    1.00
   6   0 -25    0.30    1.00
  -4   0  25   -0.50    0.90
   4   0 -25   -0.10    0.90
   4   0 -25    1.00    1.00
   2   0 -25    0.20    1.00
   2   0 -25    0.70    0.90
   0   0 -25    1.40    1.10
   0   0 -25    0.80    0.80
  -2   0 -25    0.50    0.80
  -2   0 -25    0.70    1.30
  -4   0 -25   -0.70    0.70
  11  -1 -25   48.80    2.40
  11   1 -25   42.10    2.80
  11   1 -25   46.80    2.90
 -11   1  25   49.00    2.50
   9  -1 -25  101.29    4.70
   9  -1 -25  103.99    4.60
  -9   1  25  103.09    4.60
   9   1 -25  106.09    4.80
   7  -1 -25  272.87   10.90
   7  -1 -25  281.87   11.20
   7   1 -25  274.27   10.90
  -7   1  25  268.87   10.70
   5  -1 -25    8.40    1.50
  -5  -1  25   11.70    1.80
   5   1 -25   11.20    1.80
  -5   1  25    9.30    1.50
   3  -1 -25  261.77   10.50
  -3   1  25  265.57   10.20
   3   1 -25  268.07   10.70
   1  -1 -25  102.59    4.90
   1   1 -25  103.59    4.80
   1   1 -25  112.49    5.20
  -1  -1 -25   29.50    2.00
  -1   1 -25   27.60    2.10
  -1   1 -25   30.80    2.40
  -3  -1 -25    5.80    1.20
  -3   1 -25    7.50    1.30
  10  -2 -25    8.00    1.10
  10   2 -25    7.70    1.30
 -10   2  25    9.90    1.20
   8  -2 -25   90.49    3.90
  -8   2  25   94.39    3.90
   8   2 -25   74.09    4.10
   6  -2 -25   11.00    1.40
  -6   2  25    9.70    1.30
   6   2 -25   11.30    1.40
   4  -2 -25    4.50    1.40
  -4   2  25    0.80    0.70
   4   2 -25    1.70    0.80
   2  -2 -25   76.49    3.50
  -2   2  25   72.39    3.50
   2   2 -25   76.59    3.70
   0  -2 -25   71.69    3.30
   0   2 -25   64.19    3.30
  -2  -2 -25   -0.80    0.70
  -2   2 -25    0.70    0.70
 -10   0  26  118.69    4.80
  10   0 -26  111.69    4.80
  10   0 -26  114.49    4.70
   8   0 -26  451.55   16.50
  -8   0  26  454.85   16.80
   8   0 -26  442.96   16.70
   6   0 -26  346.67   12.80
   6   0 -26  334.97   12.90
  -6   0  26  330.97   12.70
   4   0 -26   41.40    2.50
  -4   0  26   42.50    2.50
   4   0 -26   41.90    2.60
   2   0 -26   47.50    2.90
   2   0 -26   45.10    2.60
   0   0 -26   13.10    2.00
   0   0 -26   12.70    1.50
  -2   0 -26  427.06   15.60
  -4   0 -26  162.38    6.20
  11  -1 -26   34.80    2.00
 -11  -1  26   34.20    1.90
 -11   1  26   39.00    1.90
  11   1 -26   38.50    2.00
  -9  -1  26   16.10    1.60
   9  -1 -26   18.70    1.60
   9   1 -26   19.70    1.60
  -9   1  26   16.80    1.40
   7  -1 -26   32.60    2.30
  -7  -1  26   36.20    2.10
   7   1 -26   35.10    2.20
  -7   1  26   33.10    2.10
  -5  -1  26   45.90    2.70
   5  -1 -26   48.80    2.70
  -5   1  26   52.29    2.70
   5   1 -26   50.99    2.90
   3  -1 -26  130.39    5.60
  -3   1  26  126.09    5.30
   3   1 -26  130.19    5.70
   1  -1 -26   80.89    3.80
   1   1 -26   79.09    3.80
  -1  -1 -26   60.09    3.00
  -1   1 -26   67.49    3.30
  -3  -1 -26  396.76   13.60
  -3   1 -26  343.97   13.40
   8  -2 -26   63.19    2.70
  -8   2  26   56.59    2.60
   8   2 -26   53.29    2.70
   6  -2 -26    4.50    1.10
   6   2 -26    3.30    1.20
  -6   2  26    5.10    1.10
   4  -2 -26   18.90    1.50
  -4   2  26   20.30    1.60
   4   2 -26   17.00    1.60
   2  -2 -26   23.80    1.60
   2   2 -26   20.60    1.60
   0  -2 -26    1.00    0.70
   0   2 -26    0.90    0.60
  10   0 -27   -1.40    0.90
 -10   0  27    0.70    0.60
   8   0 -27    1.60    0.90
  -8   0  27    0.80    0.70
   8   0 -27    1.60    1.00
  -6   0  27    1.90    0.90
   6   0 -27   -0.20    0.80
   6   0 -27    0.90    1.10
   4   0 -27    0.10    0.90
  -4   0  27   -1.00    1.20
   4   0 -27   -1.20    1.10
   2   0 -27   -2.00    1.10
   0   0 -27   -0.20    0.70
  -2   0 -27   -0.20    0.80
  -9  -1  27    0.50    0.70
   9  -1 -27   -0.40    0.60
  -9   1  27   -0.90    0.50
   9   1 -27   -0.90    0.70
  -7  -1  27   15.90    1.60
   7  -1 -27   16.30    1.40
  -7   1  27   12.70    1.40
   7   1 -27   15.10    1.50
   5  -1 -27  233.98    9.10
   5   1 -27  242.48    9.20
  -5   1  27  233.98    8.90
   3  -1 -27   85.49    3.80
   3   1 -27   84.69    3.90
  -3   1  27   82.89    3.90
   1  -1 -27  100.59    4.30
   1   1 -27  102.59    4.40
  -1  -1 -27  105.19    4.30
  -1   1 -27  101.39    4.30
   4  -2 -27   43.90    2.20
   4   2 -27   41.90    2.20
  -8   0  28  365.16   13.20
  -6   0  28  103.59    4.30
   6   0 -28  101.19    4.50
   6   0 -28  100.69    4.40
   4   0 -28  338.97   12.40
   2   0 -28  353.96   12.90
   7  -1 -28   26.10    1.60
  -7   1  28   23.40    1.60
   7   1 -28   25.30    1.60
   5  -1 -28  126.49    5.00
   5   1 -28  123.49    5.10
   3  -1 -28    3.70    1.10
   3   1 -28    2.10    0.80
   0   0   0    0.00    0.00
_computing_structure_solution     'SHELXT 2014/5 (Sheldrick, 2014)'
;
_shelx_hkl_checksum     24341
_shelx_res_file
;
TITL JTM1239_0m_a.res in C2/c
    JTM1239_0m_a.res
    created by SHELXL-2018/3 at 14:20:48 on 15-Jan-2020
REM Old TITL JTM1239_0m in C2/c
REM SHELXT solution in C2/c
REM R1 0.155,  Rweak 0.002,  Alpha 0.018,  Orientation as input
REM Formula found by SHELXT:  C8 N3 O3
CELL  1.54178  15.3747   4.6699  23.0423   90.000  103.122   90.000
ZERR    8.000   0.0004   0.0001   0.0005    0.000    0.001    0.000
LATT  7
SYMM -X, Y, 1/2-Z
SFAC C H N O
UNIT 56 48 32 24
TEMP 23
SIZE 0.11 0.176 0.236
L.S. 5
BOND $H
LIST 4
CONF
EQIV $1 -x+1, -y+1, -z+1
HTAB N1 O1_$1
EQIV $2 -x+1/2, y+1/2, -z+1/2
HTAB O2 N2_$2
EQIV $3 -x+1/2, -y+3/2, -z+1
HTAB C5 O1_$3
EQIV $4 -x, y, -z+1/2
HTAB C6 O3_$4
ACTA 136
FMAP 2
PLAN 5
MPLA N1 > C5
MPLA C6 C7 O2 O3
WGHT    0.063000    0.626500
EXTI    0.030376
FVAR       0.98285
O1    4    0.393511    0.612607    0.495221    11.00000    0.04779    0.05929 =
         0.04402   -0.01978    0.00212   -0.00208
AFIX   3
H1    2    0.491406    0.298878    0.457379    11.00000   -1.50000
AFIX   0
O2    4    0.178450    0.301057    0.249161    11.00000    0.05621    0.04840 =
         0.03373    0.00656    0.00241   -0.00943
AFIX   3
H2A   2    0.169736    0.370596    0.213269    11.00000   -1.50000
AFIX   0
O3    4    0.079058   -0.027431    0.206123    11.00000    0.05373    0.07867 =
         0.03698   -0.00753   -0.00303   -0.01454
N1    3    0.434397    0.265805    0.436842    11.00000    0.03774    0.04869 =
         0.03617   -0.00629    0.00310   -0.00224
N2    3    0.335832    0.001334    0.363090    11.00000    0.04087    0.04352 =
         0.03331   -0.00575    0.00568   -0.00113
N3    3    0.181903    0.119814    0.359666    11.00000    0.03725    0.04338 =
         0.02999   -0.00023    0.00401   -0.00258
C1    1    0.370529    0.429027    0.456395    11.00000    0.04345    0.04247 =
         0.02931   -0.00362    0.00501   -0.00213
C2    1    0.415822    0.069359    0.392701    11.00000    0.04183    0.04699 =
         0.03658   -0.00511    0.00694    0.00064
AFIX  43
H2    2    0.463751   -0.024383    0.382697    11.00000   -1.20000
AFIX   0
C3    1    0.270307    0.148898    0.381527    11.00000    0.03798    0.03920 =
         0.02783    0.00157    0.00563   -0.00206
C4    1    0.281991    0.356060    0.425769    11.00000    0.04047    0.04251 =
         0.02896   -0.00193    0.00620   -0.00131
N4    3    0.134698    0.303963    0.387343    11.00000    0.04154    0.05247 =
         0.03643   -0.00014    0.00867    0.00208
C5    1    0.194811    0.443802    0.427170    11.00000    0.04523    0.05102 =
         0.03480   -0.00501    0.00814    0.00263
AFIX  43
H5    2    0.181431    0.582221    0.452827    11.00000   -1.20000
AFIX   0
C6    1    0.136000   -0.056941    0.310649    11.00000    0.04179    0.04326 =
         0.03480   -0.00031    0.00181   -0.00925
AFIX  23
H6A   2    0.076673   -0.099206    0.316240    11.00000   -1.20000
H6B   2    0.167753   -0.237123    0.311870    11.00000   -1.20000
AFIX   0
C7    1    0.127306    0.075738    0.249551    11.00000    0.03545    0.04455 =
         0.03362   -0.00180    0.00238    0.00041
HKLF 4
REM  JTM1239_0m_a.res in C2/c
REM wR2 = 0.114340, GooF = S = 1.15490, Restrained GooF = 1.15490 for all data
REM R1 = 0.047552 for 1503 Fo > 4sig(Fo) and 0.049017 for all 1598 data
REM 128 parameters refined using 0 restraints
END
WGHT      0.0630      0.6259
REM Highest difference peak  0.248,  deepest hole -0.329,  1-sigma level  0.087
Q1    1   0.3742  0.9085  0.4850  11.00000  0.05    0.24
Q2    1   0.0752 -0.2155  0.3804  11.00000  0.05    0.22
Q3    1   0.4211  0.4193  0.5663  11.00000  0.05    0.22
Q4    1   0.5036  0.0598  0.3721  11.00000  0.05    0.21
Q5    1   0.5551  0.4356  0.3994  11.00000  0.05    0.21
;
_shelx_res_checksum     51145
data_global
_journal_date_recd_electronic     2022-07-14
_journal_date_accepted     2022-08-23
_journal_name_full     'Acta Crystallographica, Section E'
_journal_year     2022
_journal_volume     78
_journal_issue      9
_journal_page_first     953
_journal_page_last     960
_journal_paper_category     GO
_journal_paper_doi     10.1107/S2056989022008489
_journal_coeditor_code     WM5656
_publ_contact_author
;
'Ezaddine Irrou'
Laboratory of Applied Chemistry and Environment,
Applied Bioorganic Chemistry Team,
Faculty of Science,
Ibn Zohr University,
Agadir,
Morocco
;
_publ_contact_author_email     ezaddine1996@gmail.com
_publ_contact_author_fax     ?
_publ_contact_author_phone     ?
_publ_section_title
;
Crystal structure determination, Hirshfeld surface, crystal void, intermolecular
interaction energy analyses, as well as DFT and energy framework calculations
of 2-(4-oxo-4,5-dihydro-1<i>H</i>-pyrazolo[3,4-<i>d</i>]pyrimidin-1-yl)acetic
acid
;
loop_
    _publ_author_name
    _publ_author_footnote
    _publ_author_address
    'Irrou, Ezaddine' .
;
Laboratory of Organic and Physical Chemistry, Applied Bioorganic Chemistry Team,
Faculty of Sciences, Ibn Zohr University,
Agadir,
Morocco
;
    'Elmachkouri, Younesse Ait' .
;
Laboratory of Organic and Physical Chemistry, Applied Bioorganic Chemistry Team,
Faculty of Sciences, Ibn Zohr University,
Agadir,
Morocco
;
    'Oubella, Ali' .
;
Laboratory of Organic and Physical Chemistry, Applied Bioorganic Chemistry Team,
Faculty of Sciences, Ibn Zohr University,
Agadir,
Morocco
Laboratory of Organic Synthesis and Molecular Physico-Chemistry,
Department of Chemistry, Faculty of Sciences, Semlalia, BP 2390,
Marrakech 40001,
Morocco
;
    'Ouchtak, Hassan' .
;
Laboratory of Organic and Physical Chemistry, Applied Bioorganic Chemistry Team,
Faculty of Sciences, Ibn Zohr University,
Agadir,
Morocco
;
    'Dalbouha, Samira' .
;
Laboratory of Organic Chemistry and Physical Chemistry,
Research Team: Molecular Modeling, Materials and Environment,
Department of Chemistry, Faculty of Sciences of Agadir, University Ibn Zohr,
BP 8106 Agadir, Morocco
Laboratory of Spectroscopy, Molecular Modeling, Materials, Nanomaterials,
Water and Environment, CERNE2D, Faculty of Sciences,
Mohammed V University in Rabat,
Av. Ibn Battouta, BP 1014
Rabat,
Morocco
;
    'Mague, Joel T.' .
;
Department of Chemistry
Tulane University
New Orleans, LA 70118
USA
;
    'H\"okelek, Tuncer' .
;
Department of Physics
Hacettepe University
06800 Beytepe
Ankara
Turkey
;
    'El Ghayati, Lhoussaine' .
;
Laboratory of Heterocyclic Organic Chemistry,
Medicines Science Research Center,
Pharmacochemistry Competence Center,
Mohammed V University in Rabat,
Faculty of Sciences,
Av. Ibn Battouta, BP 1014
Rabat,
Morocco
;
    'Sebbar, Nada Kheira' .
;
Laboratory of Organic and Physical Chemistry, Applied Bioorganic Chemistry Team,
Faculty of Sciences, Ibn Zohr University,
Agadir,
Morocco
Laboratory of Heterocyclic Organic Chemistry,
Medicines Science Research Center,
Pharmacochemistry Competence Center,
Mohammed V University in Rabat,
Faculty of Sciences,
Av. Ibn Battouta, BP 1014
Rabat,
Morocco
;
    'Taha, Mohamed Labd' .
;
Laboratory of Organic and Physical Chemistry, Applied Bioorganic Chemistry Team,
Faculty of Sciences, Ibn Zohr University, Agadir, Morocco
;
_publ_section_synopsis
;
The bicyclic ring system is planar with the carboxymethyl group rotated out of
this plane by 81.05(5)\%. In the crystal, corrugated layers are generated by
N---H...O, O---H...N and C---H...O hydrogen-bonding interactions. The layers
are associated through additional C---H...\p(ring) interactions.
;
