# Supplementary material for: Crystal structure determination, Hirshfeld surface, crystal void, inter­molecular inter­action energy analyses, as well as DFT and energy framework calculations of 2-(4-oxo-4,5-di­hydro-1H-pyra­zolo[3,4-d]pyrimidin-1-yl)acetic acid
Source: Acta Crystallogr E Crystallogr Commun. 2022 Aug 31;78(Pt 9):953–60. doi: 10.1107/S2056989022008489 (PMC9443805; doi:10.1107/S2056989022008489)
Supplement: Supplementary file 4 [file e-78-00953-Isup5.hkl]

data_I                                                                          
_shelx_title ' JTM1239_0m_a.res in C2/c'                                        
_shelx_refln_list_code          4                                               
_shelx_F_calc_maximum      220.66                                               
_exptl_crystal_F_000       800.00                                               
_reflns_d_resolution_high  0.8004                                               
                                                                                
loop_                                                                           
 _space_group_symop_operation_xyz                                               
 'x, y, z'                                                                      
 '-x, y, -z+1/2'                                                                
 'x+1/2, y+1/2, z'                                                              
 '-x+1/2, y+1/2, -z+1/2'                                                        
 '-x, -y, -z'                                                                   
 'x, -y, z-1/2'                                                                 
 '-x+1/2, -y+1/2, -z'                                                           
 'x+1/2, -y+1/2, z-1/2'                                                         
                                                                                
_cell_length_a    15.3747                                                       
_cell_length_b     4.6699                                                       
_cell_length_c    23.0423                                                       
_cell_angle_alpha  90.000                                                       
_cell_angle_beta  103.122                                                       
_cell_angle_gamma  90.000                                                       
                                                                                
_shelx_F_squared_multiplier     1.000                                           
                                                                                
loop_                                                                           
 _refln_index_h                                                                 
 _refln_index_k                                                                 
 _refln_index_l                                                                 
 _refln_F_squared_calc                                                          
 _refln_F_squared_meas                                                          
 _refln_F_squared_sigma                                                         
 _refln_observed_status                                                         
   2   0   0      14443.68       7515.23       261.12 o                         
   6   0   0         18.63         17.84         1.24 o                         
   8   0   0        947.09        983.40        21.33 o                         
  10   0   0        124.36        106.01         2.94 o                         
  12   0   0          8.52         10.60         1.19 o                         
  14   0   0        140.71        142.42         3.75 o                         
  16   0   0        281.73        309.88         8.56 o                         
  18   0   0         19.94         17.57         1.09 o                         
   1   1   0       6596.66       5428.08       188.85 o                         
   3   1   0        178.15        143.53         3.16 o                         
   5   1   0      10524.51      12590.88       438.52 o                         
   7   1   0         95.04         82.11         2.01 o                         
   9   1   0       1632.10       1633.03        25.99 o                         
  11   1   0        313.39        323.21         5.20 o                         
  13   1   0        162.24        164.36         2.99 o                         
  15   1   0        319.87        314.42         6.21 o                         
  17   1   0         19.79         25.11         2.02 o                         
   0   2   0       2751.51       2895.37        71.95 o                         
   2   2   0         70.14         74.44         1.47 o                         
   4   2   0       2568.42       2767.33        43.37 o                         
   6   2   0         19.16         11.35         1.21 o                         
   8   2   0         84.19         99.17         2.35 o                         
  10   2   0         73.21         71.72         1.72 o                         
  12   2   0         15.54         12.04         1.07 o                         
  14   2   0          1.70          0.91         0.83 o                         
  16   2   0         12.94          9.43         0.95 o                         
   1   3   0          9.47         11.00         0.94 o                         
   3   3   0          0.12         -0.40         0.51 o                         
   5   3   0        299.98        343.61         5.98 o                         
   7   3   0        115.93        126.21         2.68 o                         
   9   3   0         25.31         28.73         1.23 o                         
  11   3   0        237.63        243.66         4.14 o                         
  13   3   0         24.28         22.90         1.49 o                         
   0   4   0         60.04         63.16         2.64 o                         
   2   4   0        331.64        347.99         5.63 o                         
   4   4   0         34.17         37.30         1.61 o                         
   6   4   0         33.12         36.46         1.60 o                         
   8   4   0        186.89        186.44         5.35 o                         
  10   4   0        135.49        134.46         3.45 o                         
  12   4   0         55.90         47.71         2.49 o                         
   1   5   0        156.13        153.05         2.70 o                         
   3   5   0        690.15        709.68        11.61 o                         
   5   5   0         16.38         18.17         0.78 o                         
   7   5   0        228.07        214.09         3.73 o                         
   9   5   0          0.19          1.24         0.52 o                         
 -17   1   1        207.38        215.66         4.93 o                         
 -15   1   1         64.85         72.05         2.19 o                         
 -13   1   1       1837.63       1899.20        27.74 o                         
 -11   1   1         22.56         21.02         1.00 o                         
  -9   1   1        594.48        655.61        10.80 o                         
  -7   1   1       3205.42       3230.84        90.86 o                         
  -5   1   1       3841.39       4448.64       110.11 o                         
  -3   1   1       7089.34       7152.56       249.29 o                         
  -1   1   1      14009.53      11303.79       393.36 o                         
   1   1   1       8554.22       6251.30       217.52 o                         
   3   1   1       5535.41       4735.48       116.92 o                         
   5   1   1         89.85         48.52         2.24 o                         
   7   1   1        659.79        703.61        14.74 o                         
   9   1   1        291.65        283.42         4.63 o                         
  11   1   1        845.00        849.06        17.48 o                         
  13   1   1          4.04          5.10         0.58 o                         
  15   1   1          4.40          8.03         0.93 o                         
  17   1   1         11.46          9.57         0.81 o                         
 -16   2   1         17.72         12.76         1.06 o                         
 -14   2   1        175.89        166.81         4.32 o                         
 -12   2   1          5.65          4.50         0.66 o                         
 -10   2   1          5.15          5.27         1.00 o                         
  -8   2   1        466.19        449.06         7.94 o                         
  -6   2   1        166.91        142.84         3.62 o                         
  -4   2   1         94.07        102.44         2.35 o                         
  -2   2   1        892.88        852.40        13.71 o                         
   0   2   1        384.73        357.51         6.73 o                         
   2   2   1        693.48        674.12        10.76 o                         
   4   2   1       1731.89       1807.58        28.48 o                         
   6   2   1       1467.69       1493.61        42.76 o                         
   8   2   1        208.29        221.65         3.75 o                         
  10   2   1        120.31        116.05         2.90 o                         
  12   2   1         43.02         39.88         1.64 o                         
  14   2   1          5.55          3.48         0.66 o                         
  16   2   1          2.44          2.26         0.55 o                         
 -13   3   1         58.80         53.64         1.90 o                         
 -11   3   1         41.08         37.62         1.43 o                         
  -9   3   1        175.70        177.99         3.16 o                         
  -7   3   1        126.71        110.13         2.67 o                         
  -5   3   1         25.95         21.85         1.19 o                         
  -3   3   1        393.86        378.49         7.28 o                         
  -1   3   1         12.34         21.55         1.32 o                         
   1   3   1        689.56        737.02        11.92 o                         
   3   3   1       1196.85       1253.21        20.10 o                         
   5   3   1        218.78        222.65         4.12 o                         
   7   3   1         52.53         60.12         1.71 o                         
   9   3   1         19.99         24.50         1.23 o                         
  11   3   1         21.70         24.91         1.19 o                         
  13   3   1        161.70        159.60         3.92 o                         
 -12   4   1         14.42         19.27         1.66 o                         
 -10   4   1        149.73        144.31         5.40 o                         
  -8   4   1         21.70         20.28         1.62 o                         
  -6   4   1         32.99         36.71         1.38 o                         
  -4   4   1        138.02        139.51         3.22 o                         
  -2   4   1         20.32         19.45         0.99 o                         
   0   4   1        143.08        158.90         2.91 o                         
   2   4   1          0.16          0.29         0.64 o                         
   4   4   1         14.85         17.61         1.08 o                         
   6   4   1        390.20        427.26         8.22 o                         
   8   4   1        186.92        201.67         5.42 o                         
  10   4   1         85.91         81.41         4.50 o                         
  -9   5   1          4.47          3.15         1.29 o                         
  -7   5   1         16.10         13.84         1.33 o                         
  -5   5   1         51.44         51.03         1.27 o                         
  -3   5   1        275.01        291.82         5.12 o                         
  -1   5   1         69.26         70.08         1.49 o                         
   1   5   1         34.46         39.72         1.06 o                         
   3   5   1        200.86        201.06         3.67 o                         
   5   5   1         87.95         88.18         1.85 o                         
   7   5   1         14.19         11.45         0.76 o                         
   9   5   1        152.74        153.82         5.88 o                         
 -18   0   2         28.25         31.34         1.36 o                         
 -16   0   2        159.10        160.12         4.95 o                         
 -14   0   2       1454.66       1502.72        38.23 o                         
 -12   0   2       2855.16       2961.53        60.55 o                         
 -10   0   2         77.43         94.88         2.71 o                         
  -8   0   2        699.22        753.63        15.48 o                         
  -6   0   2        166.07        125.98         3.42 o                         
  -4   0   2      18864.39      12492.92       434.08 o                         
  -2   0   2       4100.56       3762.61       130.75 o                         
   0   0   2          0.04          1.40         0.15 o                         
   2   0   2        247.39        227.27        11.03 o                         
   4   0   2       3944.49       4072.86       141.98 o                         
   6   0   2      10880.34      13929.61       522.98 o                         
   8   0   2       5476.57       5884.56       224.57 o                         
  10   0   2        950.14        958.51        20.07 o                         
  12   0   2        111.64        118.57         3.90 o                         
  14   0   2        966.36        982.10        20.68 o                         
  16   0   2          2.14          0.38         0.98 o                         
  18   0   2         78.93         69.52         3.02 o                         
 -17   1   2        117.02        126.90         3.18 o                         
 -15   1   2        267.03        306.45         7.12 o                         
 -13   1   2        734.53        776.93        12.83 o                         
 -11   1   2        532.57        566.04         8.64 o                         
  -9   1   2         67.02         62.85         1.65 o                         
  -7   1   2         56.53         77.02         2.13 o                         
  -5   1   2       1545.16       1641.17        41.11 o                         
  -3   1   2          5.75          4.60         0.41 o                         
  -1   1   2       5446.53       5011.00       123.50 o                         
   1   1   2        168.93        141.88         3.22 o                         
   3   1   2          1.40          0.52         0.19 o                         
   5   1   2        212.36        242.73         6.68 o                         
   7   1   2       1363.86       1403.57        28.81 o                         
   9   1   2        270.89        261.96         4.36 o                         
  11   1   2        390.36        356.96         5.72 o                         
  13   1   2        171.88        151.65         2.81 o                         
  15   1   2        218.04        205.00         3.83 o                         
  17   1   2          0.73          0.25         0.38 o                         
 -16   2   2          1.60         -0.08         0.55 o                         
 -14   2   2         24.19         36.67         2.01 o                         
 -12   2   2          0.13          0.30         0.58 o                         
 -10   2   2         50.01         49.68         1.38 o                         
  -8   2   2        104.87         94.49         1.94 o                         
  -6   2   2         30.94         18.48         1.12 o                         
  -4   2   2        168.67        175.63         3.11 o                         
  -2   2   2         37.57         38.67         1.15 o                         
   0   2   2        474.18        480.60         8.87 o                         
   2   2   2       7005.07       8125.05       126.58 o                         
   4   2   2        123.21        132.45         2.73 o                         
   6   2   2       4824.92       5887.77       285.73 o                         
   8   2   2        482.75        516.18         9.35 o                         
  10   2   2        518.36        538.12        10.12 o                         
  12   2   2          0.28          1.82         1.04 o                         
  14   2   2        761.00        787.99        14.35 o                         
  16   2   2          7.16          5.46         0.84 o                         
 -13   3   2         49.58         54.06         2.35 o                         
 -11   3   2         18.53         24.01         1.46 o                         
  -9   3   2        221.78        252.16         4.21 o                         
  -7   3   2        211.57        179.02         3.50 o                         
  -5   3   2        571.53        609.14        11.36 o                         
  -3   3   2          1.48          0.70         1.06 o                         
  -1   3   2       1629.53       1724.31        27.46 o                         
   1   3   2        522.45        534.39         9.07 o                         
   3   3   2       1455.39       1608.32        25.61 o                         
   5   3   2        378.35        362.40         6.28 o                         
   7   3   2        210.05        203.56         3.93 o                         
   9   3   2        128.96        121.90         2.61 o                         
  11   3   2         80.05         83.97         2.52 o                         
  13   3   2         38.06         35.53         1.86 o                         
 -12   4   2         38.44         43.49         2.59 o                         
 -10   4   2        950.90        991.12        17.87 o                         
  -8   4   2        154.02        136.56         3.10 o                         
  -6   4   2         39.85         38.82         1.45 o                         
  -4   4   2         22.01         31.76         1.12 o                         
  -2   4   2        297.68        278.12         4.61 o                         
   0   4   2        201.80        212.85         3.73 o                         
   2   4   2         52.68         44.02         1.42 o                         
   4   4   2         31.68         40.82         1.49 o                         
   6   4   2          9.73         11.32         0.97 o                         
   8   4   2        383.30        416.39        15.87 o                         
  10   4   2        215.16        206.29         5.93 o                         
  -9   5   2        107.35        104.48         4.28 o                         
  -7   5   2          0.17          0.37         0.39 o                         
  -5   5   2        110.99        113.58         2.27 o                         
  -3   5   2          0.10          0.50         0.45 o                         
  -1   5   2         20.23         21.30         0.80 o                         
   1   5   2          3.97          3.85         0.70 o                         
   3   5   2        140.68        127.38         2.55 o                         
   5   5   2         34.37         33.72         1.01 o                         
   7   5   2          5.40          5.69         0.69 o                         
   9   5   2         14.04         12.03         1.14 o                         
 -17   1   3         48.29         44.93         2.58 o                         
 -15   1   3         51.54         45.87         1.92 o                         
 -13   1   3        676.38        646.61        12.12 o                         
 -11   1   3         67.09         60.30         1.46 o                         
  -9   1   3        158.25        118.21         5.05 o                         
  -7   1   3       5236.35       5986.99       104.51 o                         
  -5   1   3        221.52        242.38        15.27 o                         
  -3   1   3        184.63        152.66         3.97 o                         
  -1   1   3      10686.30      10316.13       869.36 o                         
   1   1   3         68.62         39.51         0.97 o                         
   3   1   3        472.21        516.44         9.34 o                         
   5   1   3       1362.29       1405.35        25.70 o                         
   7   1   3        794.16        895.89        22.67 o                         
   9   1   3          9.83         11.39         1.57 o                         
  11   1   3        135.65        116.91         2.31 o                         
  13   1   3          0.89         -0.35         0.47 o                         
  15   1   3          2.68          1.32         0.44 o                         
  17   1   3        139.72        146.13         4.60 o                         
 -16   2   3          9.20         11.94         1.09 o                         
 -14   2   3        173.91        190.93         5.84 o                         
 -12   2   3          6.96         10.17         0.99 o                         
 -10   2   3        652.12        653.70         9.85 o                         
  -8   2   3        380.67        357.04         5.61 o                         
  -6   2   3         82.67         97.54         2.70 o                         
  -4   2   3         92.20         77.26         1.61 o                         
  -2   2   3        126.86        113.49         2.86 o                         
   0   2   3          1.97          0.93         1.04 o                         
   2   2   3         65.79         59.42         1.55 o                         
   4   2   3        104.40         87.95         4.53 o                         
   6   2   3          1.32          4.14         1.24 o                         
   8   2   3       1279.82       1258.74        20.17 o                         
  10   2   3        289.72        278.97         5.63 o                         
  12   2   3       3435.19       3851.36        84.44 o                         
  14   2   3        170.19        155.27         3.34 o                         
  16   2   3        217.20        171.77         6.84 o                         
 -13   3   3        411.01        412.10         7.75 o                         
 -11   3   3        502.79        498.60         7.67 o                         
  -9   3   3          0.86          1.39         0.46 o                         
  -7   3   3        437.35        435.30         8.66 o                         
  -5   3   3         63.58         71.82         1.98 o                         
  -3   3   3         42.08         46.66         1.42 o                         
  -1   3   3        103.61        120.76         2.38 o                         
   1   3   3        189.01        176.03         3.50 o                         
   3   3   3        182.55        188.26         3.56 o                         
   5   3   3       1634.29       1763.22        28.07 o                         
   7   3   3        390.32        412.32         7.11 o                         
   9   3   3       2415.99       2577.25        56.23 o                         
  11   3   3        287.06        288.95         6.04 o                         
  13   3   3        130.29        128.72         3.95 o                         
 -12   4   3         11.53          9.83         1.09 o                         
 -10   4   3          0.06          1.18         0.50 o                         
  -8   4   3         35.39         43.67         1.72 o                         
  -6   4   3        653.58        679.81        14.66 o                         
  -4   4   3          1.64          3.41         1.29 o                         
  -2   4   3        385.71        402.49         6.38 o                         
   0   4   3         48.03         48.12         1.36 o                         
   2   4   3        207.62        220.03         5.06 o                         
   4   4   3          0.67          2.54         2.09 o                         
   6   4   3         51.04         58.52         1.78 o                         
   8   4   3         58.44         60.50         2.01 o                         
  10   4   3         20.02         16.46         1.19 o                         
  -9   5   3        136.46        146.63         5.76 o                         
  -7   5   3         49.94         49.95         1.36 o                         
  -5   5   3         80.43         83.57         1.80 o                         
  -3   5   3         10.54         13.39         0.82 o                         
  -1   5   3         24.27         24.07         0.86 o                         
   1   5   3        304.07        295.24         5.18 o                         
   3   5   3         21.24         24.71         0.91 o                         
   5   5   3        378.23        384.04         6.53 o                         
   7   5   3         29.15         26.03         1.02 o                         
 -18   0   4         78.17         71.56         2.39 o                         
 -16   0   4        126.57        155.33         4.83 o                         
 -14   0   4        377.59        382.06        10.68 o                         
 -12   0   4       1652.94       1614.01        65.13 o                         
 -10   0   4       3264.56       3510.07        87.35 o                         
  -8   0   4        388.70        345.93         8.96 o                         
  -6   0   4       1293.99       1339.61        33.29 o                         
  -4   0   4       2551.66       2503.03        87.39 o                         
  -2   0   4      21991.75      13315.26       462.93 o                         
   0   0   4       1323.80       1241.00        56.29 o                         
   2   0   4         70.51        119.11         3.33 o                         
   4   0   4       6171.32       6545.48       228.18 o                         
   6   0   4        137.12        176.41         4.07 o                         
   8   0   4        536.19        633.43        60.41 o                         
  10   0   4         17.97         25.44         1.40 o                         
  12   0   4         66.10         54.25         1.99 o                         
  14   0   4         18.13         28.98         1.41 o                         
  16   0   4         97.29        114.93         2.96 o                         
 -17   1   4          7.37          8.94         0.76 o                         
 -15   1   4         85.19         82.82         2.23 o                         
 -13   1   4         36.63         35.11         1.99 o                         
 -11   1   4         66.17         52.17         1.53 o                         
  -9   1   4       2706.34       2846.88        50.17 o                         
  -7   1   4       1044.57       1153.39        42.50 o                         
  -5   1   4      25718.34      25039.62       870.89 o                         
  -3   1   4       8296.96       7926.26       367.35 o                         
  -1   1   4      48691.21      37408.17      1299.98 o                         
   1   1   4        522.27        530.74        11.04 o                         
   3   1   4        204.93        187.14         3.66 o                         
   5   1   4        134.10        102.54         1.82 o                         
   7   1   4        127.69        117.81         3.58 o                         
   9   1   4          4.87          4.81         0.78 o                         
  11   1   4        860.33        890.23        13.29 o                         
  13   1   4        658.39        611.92         9.34 o                         
  15   1   4         43.00         54.13         1.46 o                         
  17   1   4         28.68         24.44         1.25 o                         
 -16   2   4         49.08         41.05         1.79 o                         
 -14   2   4         81.94         90.64         4.59 o                         
 -12   2   4        474.32        506.52         9.60 o                         
 -10   2   4        729.81        709.23        11.67 o                         
  -8   2   4       3888.47       4562.22        71.47 o                         
  -6   2   4       7934.08      10001.32       201.30 o                         
  -4   2   4       1279.44       1296.68        20.56 o                         
  -2   2   4          0.59          0.13         0.69 o                         
   0   2   4        108.42        112.71         2.93 o                         
   2   2   4       1811.44       1821.39        32.19 o                         
   4   2   4         22.95         16.49         0.97 o                         
   6   2   4        120.30        113.89         3.05 o                         
   8   2   4        524.15        496.45         8.38 o                         
  10   2   4       1151.96       1207.38        21.77 o                         
  12   2   4        544.42        562.05        14.29 o                         
  14   2   4        219.42        229.98         4.68 o                         
  16   2   4         31.62         27.50         1.76 o                         
 -15   3   4         65.34         59.63         2.32 o                         
 -13   3   4          0.08          0.18         0.55 o                         
 -11   3   4        709.39        722.76        10.84 o                         
  -9   3   4        368.80        339.14         6.68 o                         
  -7   3   4          4.48          8.53         1.02 o                         
  -5   3   4         29.33         28.36         1.73 o                         
  -3   3   4       1320.46       1316.04        21.08 o                         
  -1   3   4         18.76         13.82         0.97 o                         
   1   3   4        620.11        647.78        10.75 o                         
   3   3   4        179.55        188.53         3.58 o                         
   5   3   4       1675.84       1662.72        26.49 o                         
   7   3   4         27.44         28.03         1.27 o                         
   9   3   4       1668.27       1731.16        83.41 o                         
  11   3   4        296.84        306.70         9.74 o                         
  13   3   4          3.29          2.45         0.87 o                         
 -12   4   4          0.00         -0.36         0.57 o                         
 -10   4   4          0.11          1.16         0.48 o                         
  -8   4   4         34.46         25.78         1.58 o                         
  -6   4   4         59.05         60.12         2.10 o                         
  -4   4   4       1137.80       1209.08        17.81 o                         
  -2   4   4        398.57        416.54         6.66 o                         
   0   4   4          0.04          0.18         0.45 o                         
   2   4   4          7.45          8.36         0.98 o                         
   4   4   4         52.22         50.62         1.66 o                         
   6   4   4          0.13         -0.25         0.55 o                         
   8   4   4        265.81        267.62         6.13 o                         
  10   4   4         25.63         27.61         1.39 o                         
  -9   5   4         49.88         47.36         1.62 o                         
  -7   5   4         10.36         11.52         0.73 o                         
  -5   5   4         90.05         94.17         1.97 o                         
  -3   5   4          0.02          0.22         0.36 o                         
  -1   5   4         41.12         38.49         1.03 o                         
   1   5   4          0.11         -0.15         0.36 o                         
   3   5   4          7.31          6.18         0.62 o                         
   5   5   4         31.04         25.40         0.95 o                         
   7   5   4          8.22          9.23         1.76 o                         
 -17   1   5          2.85          1.71         0.51 o                         
 -15   1   5        198.68        207.08         4.40 o                         
 -13   1   5         15.20          9.40         1.07 o                         
 -11   1   5         56.08         50.95         1.48 o                         
  -9   1   5          0.89          7.06         0.92 o                         
  -7   1   5       1464.87       1645.29        41.48 o                         
  -5   1   5        813.39        663.27        24.19 o                         
  -3   1   5       3591.72       3830.76        77.26 o                         
  -1   1   5      21950.56      17574.30       611.27 o                         
   1   1   5       8148.63       8075.51       179.86 o                         
   3   1   5          1.27          1.23         0.39 o                         
   5   1   5         66.66         68.54         1.40 o                         
   7   1   5         24.62         18.64         1.13 o                         
   9   1   5         60.82         50.63         1.44 o                         
  11   1   5        196.93        169.40         3.33 o                         
  13   1   5        206.90        234.48         4.33 o                         
  15   1   5         63.30         49.36         1.48 o                         
  17   1   5          0.77          0.00         0.52 o                         
 -18   2   5          1.93          4.50         1.14 o                         
 -16   2   5         25.00         25.18         1.39 o                         
 -14   2   5        116.94        125.01         3.62 o                         
 -12   2   5        346.94        356.24         6.99 o                         
 -10   2   5        343.58        348.32         6.07 o                         
  -8   2   5       1227.23       1166.89        21.27 o                         
  -6   2   5         29.15         36.55         1.56 o                         
  -4   2   5        432.33        439.89         9.31 o                         
  -2   2   5       1950.73       1930.85        48.90 o                         
   0   2   5       5272.05       6077.82       106.07 o                         
   2   2   5       3103.51       3493.50        70.61 o                         
   4   2   5        474.72        490.66        13.13 o                         
   6   2   5        598.94        549.68        14.23 o                         
   8   2   5       1103.74       1154.17        24.05 o                         
  10   2   5         19.31         22.23         1.12 o                         
  12   2   5          0.31         -0.11         0.48 o                         
  14   2   5          1.69          1.92         0.51 o                         
  16   2   5         34.83         42.78         2.18 o                         
 -15   3   5         38.65         38.79         1.83 o                         
 -13   3   5          1.27         -0.10         0.53 o                         
 -11   3   5        371.43        389.05         6.13 o                         
  -9   3   5        135.95        152.75         3.08 o                         
  -7   3   5         11.67          9.01         1.05 o                         
  -5   3   5        343.84        359.56         6.25 o                         
  -3   3   5        159.63        177.75         3.57 o                         
  -1   3   5        180.03        174.76         3.38 o                         
   1   3   5       1291.76       1294.19        30.68 o                         
   3   3   5        256.83        264.63         4.77 o                         
   5   3   5        529.72        508.43        14.42 o                         
   7   3   5        157.28        170.99         5.24 o                         
   9   3   5         14.43         15.20         1.20 o                         
  11   3   5          3.75          2.55         1.19 o                         
  13   3   5         57.78         58.93         2.24 o                         
 -12   4   5         80.10         85.37         2.97 o                         
 -10   4   5        339.61        339.88         6.52 o                         
  -8   4   5        190.69        207.75         3.89 o                         
  -6   4   5        277.66        279.11         5.69 o                         
  -4   4   5        137.52        142.56         2.67 o                         
  -2   4   5         57.49         47.92         1.46 o                         
   0   4   5         63.26         67.72         1.71 o                         
   2   4   5          5.85          9.15         1.11 o                         
   4   4   5         26.02         27.19         1.26 o                         
   6   4   5        130.56        122.89         5.39 o                         
   8   4   5         80.96         85.41         2.94 o                         
  10   4   5        101.94        101.37         4.85 o                         
  -9   5   5         11.18         10.56         0.73 o                         
  -7   5   5         11.74         13.64         0.99 o                         
  -5   5   5        174.30        162.34         3.06 o                         
  -3   5   5        269.27        244.13         3.95 o                         
  -1   5   5          3.94          4.11         0.47 o                         
   1   5   5         15.72         18.27         1.04 o                         
   3   5   5          0.40         -0.34         0.38 o                         
   5   5   5          6.82          6.03         0.68 o                         
 -18   0   6        227.20        272.97         7.36 o                         
 -16   0   6          0.10          1.75         0.98 o                         
 -14   0   6       2034.96       2287.62        46.90 o                         
 -12   0   6        210.08        213.03         5.49 o                         
 -10   0   6         26.95         38.37         1.84 o                         
  -8   0   6        726.53        637.06        16.25 o                         
  -6   0   6        506.46        376.26        13.73 o                         
  -4   0   6        413.24        399.10        10.25 o                         
  -2   0   6      15272.08      12937.56       450.23 o                         
   0   0   6      12356.00      11310.49       394.09 o                         
   2   0   6        327.08        248.95         9.07 o                         
   4   0   6       6376.09       7662.68       154.15 o                         
   6   0   6        208.11        217.50         5.03 o                         
   8   0   6       1474.18       1495.75        30.79 o                         
  10   0   6         88.18         97.83         2.86 o                         
  12   0   6         95.34         88.63         2.72 o                         
  14   0   6          9.72          3.38         0.93 o                         
  16   0   6        294.74        288.09         7.84 o                         
 -17   1   6          7.22          4.68         0.88 o                         
 -15   1   6         13.33         10.29         1.06 o                         
 -13   1   6         22.22         29.08         1.29 o                         
 -11   1   6        175.05        175.18         2.93 o                         
  -9   1   6       1473.50       1439.44        21.08 o                         
  -7   1   6         51.99         38.04         3.12 o                         
  -5   1   6         27.37         11.29         0.62 o                         
  -3   1   6          3.70          6.72         0.49 o                         
  -1   1   6      27515.09      23047.70       462.76 o                         
   1   1   6       3592.02       3845.97        67.27 o                         
   3   1   6       4292.51       4373.55        62.36 o                         
   5   1   6        473.02        472.85         7.85 o                         
   7   1   6        553.16        573.42         9.84 o                         
   9   1   6       1125.51       1182.01        19.01 o                         
  11   1   6       1261.49       1283.97        22.29 o                         
  13   1   6        420.11        410.86         7.08 o                         
  15   1   6         22.24         16.60         0.91 o                         
  17   1   6          6.25          9.43         1.04 o                         
 -18   2   6         37.25         44.03         1.54 o                         
 -16   2   6          0.07          0.74         0.62 o                         
 -14   2   6         10.65         12.53         1.64 o                         
 -12   2   6        168.17        185.70         4.02 o                         
 -10   2   6         72.96         65.76         2.00 o                         
  -8   2   6       1278.66       1385.62        23.55 o                         
  -6   2   6        268.49        267.89         7.68 o                         
  -4   2   6         28.83         18.94         1.19 o                         
  -2   2   6       2137.56       2256.61        58.57 o                         
   0   2   6       2439.43       2492.08        39.28 o                         
   2   2   6        882.70        952.52        15.38 o                         
   4   2   6        995.52        945.30        21.55 o                         
   6   2   6         22.29         22.78         1.11 o                         
   8   2   6         61.83         64.71         1.78 o                         
  10   2   6        202.88        206.26         4.93 o                         
  12   2   6          7.17          8.82         0.82 o                         
  14   2   6          0.26         -0.23         0.74 o                         
 -15   3   6        146.75        133.82         3.99 o                         
 -13   3   6         16.05         15.71         0.96 o                         
 -11   3   6        373.01        357.73         6.24 o                         
  -9   3   6        142.97        125.13         2.66 o                         
  -7   3   6        145.32        147.85         3.37 o                         
  -5   3   6        319.38        333.43         5.85 o                         
  -3   3   6       2801.32       3035.24        43.61 o                         
  -1   3   6         79.81         80.80         1.94 o                         
   1   3   6        196.90        161.97         3.16 o                         
   3   3   6         17.63         15.02         0.98 o                         
   5   3   6        206.36        231.50         4.80 o                         
   7   3   6        544.03        529.63        14.10 o                         
   9   3   6        100.81        105.14         4.22 o                         
  11   3   6          0.37          0.41         0.73 o                         
  13   3   6         10.52         10.33         1.55 o                         
 -12   4   6        160.26        145.20         3.40 o                         
 -10   4   6          5.41          6.73         0.87 o                         
  -8   4   6         14.32         16.14         1.03 o                         
  -6   4   6         58.60         55.40         1.56 o                         
  -4   4   6        799.82        840.27        12.58 o                         
  -2   4   6        196.01        198.61         3.47 o                         
   0   4   6         50.65         44.73         1.31 o                         
   2   4   6          5.68          2.44         1.12 o                         
   4   4   6        142.85        148.47         3.34 o                         
   6   4   6         15.04         16.17         1.98 o                         
   8   4   6        306.44        304.77         8.35 o                         
  10   4   6         44.94         49.05         1.87 o                         
  -9   5   6          0.52          0.00         0.36 o                         
  -7   5   6         66.41         58.49         1.66 o                         
  -5   5   6         56.82         49.95         1.43 o                         
  -3   5   6         16.52         16.70         0.73 o                         
  -1   5   6         48.41         45.10         1.13 o                         
   1   5   6          4.74          6.82         0.66 o                         
   3   5   6          2.59          2.91         0.53 o                         
   5   5   6          0.08         -0.43         0.43 o                         
   7   5   6          0.05         -0.52         0.52 o                         
 -17   1   7          0.08          0.96         0.41 o                         
 -15   1   7        509.46        552.90        10.46 o                         
 -13   1   7        508.68        550.62         8.53 o                         
 -11   1   7          1.50          2.18         0.51 o                         
  -9   1   7       1740.47       1751.94        23.59 o                         
  -7   1   7        461.27        520.82        19.68 o                         
  -5   1   7       1979.80       1814.59        31.95 o                         
  -3   1   7        700.58        647.33        12.89 o                         
  -1   1   7       6539.90       7356.23       181.45 o                         
   1   1   7       2078.56       1879.42        38.31 o                         
   3   1   7      11488.38      13894.58       197.30 o                         
   5   1   7       1128.33       1202.04        21.53 o                         
   7   1   7       3097.40       3573.97        56.11 o                         
   9   1   7         22.68         27.27         1.45 o                         
  11   1   7         48.23         41.05         1.75 o                         
  13   1   7          0.57          1.33         0.72 o                         
  15   1   7         97.50        100.07         2.24 o                         
 -18   2   7         69.63         68.91         2.10 o                         
 -16   2   7          1.68          1.37         0.55 o                         
 -14   2   7        431.10        425.95        11.06 o                         
 -12   2   7        309.86        271.42         5.53 o                         
 -10   2   7        486.37        505.70        15.95 o                         
  -8   2   7        199.29        169.68         3.74 o                         
  -6   2   7       1944.34       2010.12        40.99 o                         
  -4   2   7        596.46        621.77        13.26 o                         
  -2   2   7        908.90        855.48        18.34 o                         
   0   2   7       1176.79       1123.19        21.95 o                         
   2   2   7        384.45        442.92         7.50 o                         
   4   2   7       1604.79       1689.23        42.29 o                         
   6   2   7        102.90         83.74         2.19 o                         
   8   2   7       2350.38       2532.92        64.53 o                         
  10   2   7        576.47        581.37         9.74 o                         
  12   2   7         23.75         16.62         1.15 o                         
  14   2   7          0.43          0.28         0.54 o                         
 -15   3   7        105.60         87.62         4.54 o                         
 -13   3   7         31.88         24.79         1.02 o                         
 -11   3   7          0.01         -0.53         0.53 o                         
  -9   3   7         32.87         31.32         1.32 o                         
  -7   3   7         82.97         76.91         2.09 o                         
  -5   3   7        239.73        239.80         4.01 o                         
  -3   3   7         32.39         33.96         1.11 o                         
  -1   3   7         64.89         59.01         1.62 o                         
   1   3   7         65.73         79.80         1.94 o                         
   3   3   7        175.09        161.21         4.80 o                         
   5   3   7         37.60         27.70         1.28 o                         
   7   3   7       1710.38       1746.71        46.55 o                         
   9   3   7        125.82        128.89         8.97 o                         
  11   3   7        835.70        872.59        22.42 o                         
  13   3   7         92.18         99.08         3.20 o                         
 -12   4   7          8.35          7.53         0.76 o                         
 -10   4   7         17.37         16.50         0.99 o                         
  -8   4   7        118.99        113.79         2.72 o                         
  -6   4   7         11.44         14.51         0.87 o                         
  -4   4   7        524.36        545.43         8.38 o                         
  -2   4   7         33.54         31.22         1.07 o                         
   0   4   7       1562.38       1704.68        27.20 o                         
   2   4   7         17.60         14.94         1.04 o                         
   4   4   7       1976.00       2187.45        65.17 o                         
   6   4   7        284.96        289.24        12.20 o                         
   8   4   7         82.05         77.45         2.68 o                         
  10   4   7          0.34          1.86         0.93 o                         
  -9   5   7          1.90          1.23         0.35 o                         
  -7   5   7         69.70         74.63         4.84 o                         
  -5   5   7          1.93          1.82         0.60 o                         
  -3   5   7         41.94         40.42         1.17 o                         
  -1   5   7        149.61        160.40         3.00 o                         
   1   5   7          8.35          9.09         0.77 o                         
   3   5   7        150.92        145.65         3.09 o                         
   5   5   7         16.26         20.69         1.15 o                         
   7   5   7          0.27         -0.52         0.52 o                         
 -18   0   8         26.03         23.60         1.24 o                         
 -16   0   8         11.87         12.87         1.28 o                         
 -14   0   8       2873.34       3295.13        67.24 o                         
 -12   0   8        243.75        237.70         5.75 o                         
 -10   0   8       1719.36       1705.63        51.19 o                         
  -8   0   8       5601.45       6668.43       232.71 o                         
  -6   0   8        126.73        151.21         4.40 o                         
  -4   0   8       9413.99      10338.81       512.91 o                         
  -2   0   8       3831.37       3842.16       109.71 o                         
   0   0   8       6176.05       6676.25       164.71 o                         
   2   0   8       2757.56       2699.18        95.01 o                         
   4   0   8        500.25        432.83        10.20 o                         
   6   0   8       8390.91      10327.92       360.73 o                         
   8   0   8        161.35        167.69         4.22 o                         
  10   0   8        351.13        380.25         8.53 o                         
  12   0   8        169.94        132.37         3.58 o                         
  14   0   8        264.67        229.99         6.54 o                         
  16   0   8          3.29          5.28         1.04 o                         
 -17   1   8         32.05         35.44         1.36 o                         
 -15   1   8         12.56          9.73         0.93 o                         
 -13   1   8       1742.03       1864.82        27.16 o                         
 -11   1   8        819.99        817.19        11.35 o                         
  -9   1   8       1578.84       1658.64        22.38 o                         
  -7   1   8        969.59       1171.78        42.41 o                         
  -5   1   8         62.80         49.13         1.63 o                         
  -3   1   8        909.89        899.66        16.16 o                         
  -1   1   8       5683.12       6516.15       229.29 o                         
   1   1   8         59.03         48.85         2.06 o                         
   3   1   8         21.97         19.19         0.80 o                         
   5   1   8         12.45         20.14         1.21 o                         
   7   1   8        822.26        817.09        13.32 o                         
   9   1   8         26.04         28.96         1.10 o                         
  11   1   8         43.49         31.94         1.16 o                         
  13   1   8        662.59        636.49        13.58 o                         
  15   1   8          5.61          2.15         0.65 o                         
 -18   2   8         96.55        114.20         4.50 o                         
 -16   2   8        148.68        161.77         3.94 o                         
 -14   2   8          6.42          7.67         1.33 o                         
 -12   2   8        158.50        133.97         2.84 o                         
  -8   2   8         27.54         20.09         1.31 o                         
  -6   2   8        183.19        145.39         5.87 o                         
  -4   2   8        933.61        883.58        18.47 o                         
  -2   2   8        482.22        449.13        14.44 o                         
   0   2   8        252.09        205.93         4.20 o                         
   2   2   8       1236.38       1201.62        21.60 o                         
   4   2   8       1787.37       1967.24        40.19 o                         
   6   2   8        293.30        301.16         6.43 o                         
   8   2   8        427.89        390.58         6.79 o                         
  10   2   8        164.85        161.63         3.22 o                         
  12   2   8         45.26         43.77         1.41 o                         
  14   2   8         10.12         12.94         0.99 o                         
 -15   3   8          2.89          3.85         1.19 o                         
 -13   3   8          8.22         16.03         1.24 o                         
 -11   3   8         55.89         52.43         1.66 o                         
  -9   3   8        265.75        290.37         5.84 o                         
  -7   3   8        191.22        178.99         3.50 o                         
  -5   3   8        341.20        325.81         5.23 o                         
  -3   3   8        168.95        153.48         2.77 o                         
  -1   3   8         38.77         29.43         1.21 o                         
   1   3   8         22.17         24.06         1.95 o                         
   3   3   8          2.71          1.34         0.52 o                         
   5   3   8        702.24        692.79        14.90 o                         
   7   3   8        155.59        163.25         4.20 o                         
   9   3   8         23.08         26.60         1.39 o                         
  11   3   8        261.94        257.23         7.21 o                         
  13   3   8         59.97         63.43         3.12 o                         
 -12   4   8          0.31          0.25         0.44 o                         
 -10   4   8         16.77         20.19         1.03 o                         
  -8   4   8          9.63         10.03         1.54 o                         
  -6   4   8        589.61        672.41        11.16 o                         
  -4   4   8        129.75        128.10         2.44 o                         
  -2   4   8          5.79          5.79         0.60 o                         
   0   4   8        292.82        313.79         5.57 o                         
   2   4   8        178.65        173.17         3.78 o                         
   4   4   8        419.86        409.20        11.56 o                         
   6   4   8         73.31         71.14         2.68 o                         
   8   4   8          1.71          2.11         0.65 o                         
  10   4   8          3.25          1.66         0.93 o                         
  -9   5   8          4.92          3.22         0.51 o                         
  -7   5   8          0.01          0.43         0.33 o                         
  -5   5   8          1.61          1.63         0.40 o                         
  -3   5   8         59.11         61.50         1.41 o                         
  -1   5   8        296.58        288.39         4.99 o                         
   1   5   8         76.88         77.36         1.68 o                         
   3   5   8        495.78        474.87         9.57 o                         
   5   5   8         15.42         16.58         1.55 o                         
 -17   1   9         66.97         70.24         2.44 o                         
 -15   1   9         90.45        105.32         2.44 o                         
 -13   1   9         16.73         17.74         1.03 o                         
 -11   1   9         71.74         66.38         1.78 o                         
  -9   1   9         46.39         48.24         1.33 o                         
  -7   1   9        455.30        521.67        19.96 o                         
  -5   1   9          3.56          3.04         0.61 o                         
  -3   1   9       7558.53       8623.63       223.42 o                         
  -1   1   9       3067.50       3036.55        61.67 o                         
   1   1   9       2715.14       2851.29        40.93 o                         
   3   1   9       1218.86       1263.85        20.21 o                         
   5   1   9        663.72        676.31        13.76 o                         
   9   1   9        786.73        810.77        13.31 o                         
  11   1   9        174.06        172.22         3.38 o                         
  13   1   9         13.89          8.73         1.19 o                         
  15   1   9         22.89         22.19         1.51 o                         
 -16   2   9         33.53         25.78         1.20 o                         
 -14   2   9          1.91          1.42         0.77 o                         
 -12   2   9          4.31          7.08         1.23 o                         
 -10   2   9        125.25        105.58         2.41 o                         
  -8   2   9        500.37        448.45         7.01 o                         
  -6   2   9        126.80        124.65         2.92 o                         
  -4   2   9        115.32         75.85         2.59 o                         
  -2   2   9       6239.69       7644.71       133.48 o                         
   0   2   9       3857.15       4347.62        76.25 o                         
   2   2   9        495.93        493.42         9.28 o                         
   4   2   9          0.00          1.22         0.51 o                         
   6   2   9        320.07        272.84         5.06 o                         
   8   2   9        399.49        383.79         7.72 o                         
  10   2   9        615.09        576.23        11.37 o                         
  12   2   9        170.86        163.16         5.53 o                         
  14   2   9         40.56         41.63         1.41 o                         
 -15   3   9         64.29         61.48         2.13 o                         
 -13   3   9         18.99         19.67         0.96 o                         
 -11   3   9        577.42        574.15        10.72 o                         
  -9   3   9         36.46         37.89         1.44 o                         
  -7   3   9        204.37        203.39         3.56 o                         
  -5   3   9        190.77        167.98         3.28 o                         
  -3   3   9          0.12          1.60         0.95 o                         
  -1   3   9          0.72          2.56         0.83 o                         
   1   3   9        288.96        276.94         7.13 o                         
   3   3   9        154.94        153.14         3.43 o                         
   5   3   9       1352.30       1490.47        37.70 o                         
   7   3   9          6.85          7.83         1.00 o                         
   9   3   9        355.20        363.47        14.05 o                         
  11   3   9        147.13        144.49         4.40 o                         
  13   3   9          0.01          0.83         0.83 o                         
 -12   4   9         59.06         53.84         1.91 o                         
 -10   4   9         35.94         42.88         1.56 o                         
  -8   4   9          3.55          4.36         0.85 o                         
  -6   4   9        463.52        469.60         7.97 o                         
  -4   4   9        455.71        472.33         7.32 o                         
  -2   4   9         20.24         19.23         0.93 o                         
   0   4   9        338.31        386.59         7.50 o                         
   2   4   9        105.84        102.45         2.58 o                         
   4   4   9          9.94         14.47         1.15 o                         
   6   4   9         43.92         44.16         1.94 o                         
   8   4   9         15.53         10.07         1.10 o                         
  -9   5   9         12.22         13.29         0.70 o                         
  -7   5   9          2.64          1.35         0.44 o                         
  -5   5   9        125.97        133.02         3.19 o                         
  -3   5   9         70.28         68.36         1.52 o                         
  -1   5   9          5.25          3.88         0.57 o                         
   1   5   9         45.03         42.80         1.30 o                         
   3   5   9          0.03          0.76         0.54 o                         
   5   5   9         66.77         62.14         2.81 o                         
 -18   0  10         86.58         79.65         3.75 o                         
 -16   0  10        497.89        513.72        11.13 o                         
 -14   0  10        737.05        793.54        16.95 o                         
 -12   0  10        125.15        124.71         3.51 o                         
 -10   0  10        100.51        108.57         2.69 o                         
  -8   0  10       1412.20       1403.36        29.04 o                         
  -6   0  10      13296.64      17146.24       422.15 o                         
  -4   0  10        925.11        779.08        20.21 o                         
  -2   0  10      11313.79      12380.59       305.03 o                         
   0   0  10        157.97        136.30         4.27 o                         
   2   0  10        321.70        347.49         9.33 o                         
   4   0  10         31.43         28.78         1.61 o                         
   6   0  10       4712.56       5362.33       108.37 o                         
   8   0  10       1107.63       1156.09        46.38 o                         
  10   0  10        167.53        139.68         6.37 o                         
  12   0  10          0.48          4.74         1.35 o                         
  14   0  10         12.53         26.35         1.42 o                         
 -17   1  10         18.70         16.16         0.95 o                         
 -15   1  10        155.56        150.79         3.05 o                         
 -13   1  10          5.06          7.23         0.81 o                         
 -11   1  10        344.20        304.31         5.03 o                         
  -9   1  10         98.23         83.73         1.75 o                         
  -7   1  10       2150.18       2075.21        32.88 o                         
  -5   1  10        371.67        378.77         8.35 o                         
  -3   1  10       2446.70       2257.48        45.61 o                         
  -1   1  10        851.68        792.38        14.51 o                         
   1   1  10       3555.31       3994.22        62.63 o                         
   3   1  10       2373.30       2538.88        44.78 o                         
   5   1  10          0.64          0.72         0.78 o                         
   7   1  10        269.78        266.52         4.80 o                         
   9   1  10        825.16        857.36        14.51 o                         
  11   1  10        153.20        150.74         3.65 o                         
  13   1  10        206.75        195.43         4.03 o                         
  15   1  10         51.73         47.30         2.49 o                         
 -16   2  10         79.05         82.72         1.95 o                         
 -14   2  10         10.35         12.72         1.01 o                         
 -12   2  10         49.39         51.34         1.55 o                         
 -10   2  10         13.35         18.26         1.12 o                         
  -8   2  10        903.79        893.68        14.62 o                         
  -6   2  10        996.57        912.17        14.83 o                         
  -4   2  10         32.77         36.37         2.59 o                         
  -2   2  10       6410.79       6892.82       120.32 o                         
   0   2  10        741.48        827.44        23.27 o                         
   2   2  10        737.21        687.82        14.48 o                         
   4   2  10         21.09         14.08         1.11 o                         
   6   2  10        702.91        719.20        21.64 o                         
   8   2  10       1108.85       1110.29        42.08 o                         
  10   2  10        242.43        232.54         5.53 o                         
  12   2  10        452.41        469.50        10.11 o                         
  14   2  10         49.77         51.03         2.60 o                         
 -15   3  10         37.75         31.93         1.24 o                         
 -13   3  10          9.24         12.31         0.85 o                         
 -11   3  10         40.45         40.17         1.44 o                         
  -9   3  10         70.07         64.45         1.95 o                         
  -7   3  10         62.93         60.59         1.73 o                         
  -5   3  10        625.35        636.55        10.57 o                         
  -3   3  10        494.38        514.47        11.80 o                         
  -1   3  10        282.94        292.74         5.24 o                         
   1   3  10          8.05         10.04         0.98 o                         
   3   3  10         81.53         85.37         2.29 o                         
   5   3  10        409.75        398.19         9.41 o                         
   7   3  10         14.78         12.20         1.36 o                         
   9   3  10          3.52          4.67         1.40 o                         
  11   3  10         20.18         14.38         0.94 o                         
  13   3  10        151.55        146.89         5.78 o                         
 -12   4  10          1.23          2.06         0.43 o                         
 -10   4  10         14.68          9.83         0.83 o                         
  -8   4  10         37.83         34.26         1.44 o                         
  -6   4  10        102.73        101.15         2.52 o                         
  -4   4  10        275.41        283.73         5.07 o                         
  -2   4  10          4.72          2.05         0.47 o                         
   0   4  10         31.50         28.89         1.29 o                         
   2   4  10         14.94         13.45         1.66 o                         
   4   4  10        234.48        225.58         7.66 o                         
   6   4  10          0.40          2.55         1.86 o                         
   8   4  10         21.96         18.63         1.28 o                         
  -7   5  10          0.24          0.61         0.56 o                         
  -5   5  10         48.60         52.23         1.89 o                         
  -3   5  10        144.70        151.41         3.10 o                         
  -1   5  10         36.52         32.59         1.11 o                         
   1   5  10         23.62         22.01         1.25 o                         
   3   5  10         53.22         50.31         2.49 o                         
   5   5  10         17.00         17.73         1.35 o                         
 -17   1  11         38.62         37.73         1.23 o                         
 -15   1  11        388.73        422.23         9.28 o                         
 -13   1  11          3.80          3.20         0.52 o                         
 -11   1  11        562.91        581.99         8.33 o                         
  -9   1  11         30.60         21.49         1.03 o                         
  -7   1  11         39.56         33.83         1.17 o                         
  -5   1  11        506.67        489.64        18.80 o                         
  -3   1  11          4.97          6.25         1.05 o                         
  -1   1  11        706.67        717.76        18.82 o                         
   1   1  11       1426.05       1592.99        34.00 o                         
   3   1  11       2361.75       2523.32        44.51 o                         
   5   1  11       1247.43       1312.54        24.82 o                         
   7   1  11         21.80         25.32         1.18 o                         
   9   1  11          6.35          9.41         2.23 o                         
  11   1  11        221.53        202.05         4.48 o                         
  13   1  11         27.90         28.72         1.06 o                         
  15   1  11          6.00          4.38         0.82 o                         
 -16   2  11        110.75         91.02         2.08 o                         
 -14   2  11         43.07         29.71         1.15 o                         
 -12   2  11         31.78         32.58         1.27 o                         
 -10   2  11        475.28        473.73         7.40 o                         
  -8   2  11        637.78        610.36         9.33 o                         
  -6   2  11         17.79         13.48         1.29 o                         
  -4   2  11       1559.96       1636.36        26.07 o                         
  -2   2  11       6883.40       7955.92       113.48 o                         
   0   2  11        610.63        650.93        15.07 o                         
   2   2  11        738.59        758.54        13.87 o                         
   4   2  11        823.97        837.01        17.59 o                         
   6   2  11       1145.62       1308.11        69.34 o                         
   8   2  11        292.78        275.96         7.21 o                         
  10   2  11         52.85         53.02         2.49 o                         
  12   2  11        308.29        314.27         6.94 o                         
  14   2  11         53.66         48.89         2.50 o                         
 -15   3  11         43.77         38.83         1.16 o                         
 -13   3  11          8.44          9.71         0.80 o                         
 -11   3  11          4.59          5.96         1.09 o                         
  -9   3  11        117.44        121.55         2.64 o                         
  -7   3  11        174.61        179.36         3.52 o                         
  -5   3  11       1969.87       2064.37        36.15 o                         
  -3   3  11          2.02          2.21         0.54 o                         
  -1   3  11       2851.17       3141.61        49.49 o                         
   1   3  11         82.71         70.77         1.86 o                         
   3   3  11        483.07        472.99         9.02 o                         
   5   3  11          0.01         -0.22         0.54 o                         
   7   3  11          5.58          6.53         0.94 o                         
   9   3  11         29.10         23.33         1.24 o                         
  11   3  11        117.55        143.01         3.47 o                         
 -12   4  11          3.83          2.99         0.78 o                         
 -10   4  11          5.17          5.77         0.77 o                         
  -8   4  11          0.20         -0.43         0.43 o                         
  -6   4  11         53.31         54.68         2.06 o                         
  -4   4  11         10.84         17.25         1.07 o                         
  -2   4  11        157.27        151.37         2.75 o                         
   0   4  11        245.84        260.65         4.72 o                         
   2   4  11        568.51        523.81        17.24 o                         
   4   4  11          0.55          1.10         0.65 o                         
   6   4  11         49.51         54.53         2.09 o                         
   8   4  11         24.13         18.15         1.87 o                         
  -7   5  11          8.86          6.57         0.62 o                         
  -5   5  11         41.74         50.66         1.45 o                         
  -3   5  11          9.76          8.60         0.98 o                         
  -1   5  11         50.70         48.74         1.76 o                         
   1   5  11         28.34         34.77         2.90 o                         
   3   5  11        144.74        144.68         5.76 o                         
 -18   0  12         24.98         26.58         1.31 o                         
 -16   0  12         20.37         22.02         1.24 o                         
 -14   0  12         58.00         59.62         2.13 o                         
 -12   0  12        449.45        456.31         8.79 o                         
 -10   0  12        165.54        181.84         3.97 o                         
  -8   0  12       2007.91       2208.71        39.13 o                         
  -6   0  12       1817.25       1889.50        67.45 o                         
  -4   0  12          8.23         12.95         2.28 o                         
  -2   0  12       2447.82       2650.83        93.91 o                         
   0   0  12        196.51        204.97         8.82 o                         
   2   0  12         14.71         17.27         1.63 o                         
   4   0  12         27.99         39.00         1.96 o                         
   6   0  12         86.65         97.94         3.38 o                         
   8   0  12        533.61        562.80        15.04 o                         
  10   0  12       1368.39       1352.26        34.38 o                         
  12   0  12       1735.12       1666.07        41.90 o                         
  14   0  12        332.76        326.06        11.17 o                         
 -17   1  12          8.05         12.85         0.77 o                         
 -15   1  12        520.55        527.50         8.87 o                         
 -13   1  12        395.93        389.97         5.78 o                         
 -11   1  12        677.12        655.40         9.27 o                         
  -9   1  12        543.37        535.72         7.67 o                         
  -7   1  12       1196.02       1170.75        17.23 o                         
  -5   1  12        933.27        925.34        17.00 o                         
  -3   1  12        208.08        188.13         5.90 o                         
  -1   1  12         59.33         65.39         2.94 o                         
   1   1  12         35.07         51.30         1.72 o                         
   3   1  12         23.87         18.61         1.36 o                         
   5   1  12        192.78        215.76         4.44 o                         
   7   1  12         28.30         29.59         1.22 o                         
   9   1  12        329.67        306.82         6.27 o                         
  11   1  12         48.96         43.66         1.72 o                         
  13   1  12        110.28        106.67         2.79 o                         
 -16   2  12        122.93        120.90         2.62 o                         
 -14   2  12         35.20         45.59         1.30 o                         
 -12   2  12        344.30        325.18         5.78 o                         
 -10   2  12         58.82         54.14         1.47 o                         
  -8   2  12         52.11         41.91         1.79 o                         
  -6   2  12        160.98        128.88         2.71 o                         
  -4   2  12       1038.37       1084.82        17.52 o                         
  -2   2  12        191.61        191.19         3.32 o                         
   0   2  12        825.77        806.72        16.77 o                         
   2   2  12        176.49        175.68         3.76 o                         
   4   2  12        128.65        121.40         3.27 o                         
   6   2  12        393.89        373.05        12.09 o                         
   8   2  12       1024.22       1043.03        21.81 o                         
  10   2  12        137.07        119.82         3.17 o                         
  12   2  12        132.47        113.35         2.87 o                         
 -15   3  12          2.47          2.06         0.46 o                         
 -13   3  12         23.11         17.77         0.86 o                         
 -11   3  12         37.96         38.80         2.28 o                         
  -9   3  12        618.90        673.48        11.20 o                         
  -7   3  12        472.70        476.07         8.14 o                         
  -5   3  12        752.46        766.52        12.65 o                         
  -3   3  12        273.21        258.36         4.32 o                         
  -1   3  12        134.02        115.38         2.32 o                         
   1   3  12         60.65         57.47         1.65 o                         
   3   3  12         76.74         73.49         3.36 o                         
   5   3  12          3.85          2.24         0.57 o                         
   7   3  12        152.86        157.85         3.70 o                         
   9   3  12        276.20        298.77         6.75 o                         
  11   3  12        361.88        361.89         7.94 o                         
 -12   4  12          0.68          0.79         0.87 o                         
 -10   4  12         81.23         69.00         2.01 o                         
  -8   4  12         62.47         58.65         1.69 o                         
  -6   4  12          6.53          6.98         0.91 o                         
  -4   4  12        193.93        215.15         4.54 o                         
  -2   4  12        603.12        612.26        11.54 o                         
   0   4  12         65.41         62.84         1.87 o                         
   2   4  12        131.93        112.07         3.13 o                         
   4   4  12         36.04         41.03         1.90 o                         
   6   4  12         17.16         12.83         1.19 o                         
  -7   5  12         14.45         13.97         1.36 o                         
  -5   5  12         10.44         10.41         0.79 o                         
  -3   5  12          8.72          5.15         1.07 o                         
  -1   5  12          1.75          1.21         0.50 o                         
   1   5  12         48.70         57.88         2.91 o                         
   3   5  12          4.78          4.14         1.04 o                         
 -17   1  13         20.06         17.04         0.81 o                         
 -15   1  13         26.12         29.07         1.10 o                         
 -13   1  13          0.54         -0.38         0.43 o                         
 -11   1  13        134.02        116.63         2.32 o                         
  -9   1  13        456.18        494.24         7.13 o                         
  -7   1  13        752.57        793.51        11.39 o                         
  -5   1  13          5.14          4.11         0.62 o                         
  -3   1  13       1636.22       1635.10        33.82 o                         
  -1   1  13        554.93        580.36        12.70 o                         
   1   1  13       1968.90       2018.71        41.20 o                         
   3   1  13         22.81         19.16         1.55 o                         
   5   1  13        386.53        370.25         7.12 o                         
   7   1  13        934.13        898.81        25.52 o                         
   9   1  13        154.87        150.12         3.37 o                         
  11   1  13          0.90          0.85         0.46 o                         
  13   1  13         18.49         15.47         0.80 o                         
 -16   2  13          1.10          0.61         0.41 o                         
 -14   2  13        371.91        356.94         6.13 o                         
 -12   2  13        982.22       1014.19        16.51 o                         
 -10   2  13        126.90        127.17         2.50 o                         
  -8   2  13        173.23        178.01         3.23 o                         
  -6   2  13         86.68         88.13         2.10 o                         
  -4   2  13        937.18        921.82        15.01 o                         
  -2   2  13        793.05        792.70        17.27 o                         
   0   2  13         37.32         38.81         1.37 o                         
   2   2  13        227.59        197.37         4.16 o                         
   4   2  13          1.17          1.94         0.70 o                         
   6   2  13       1666.57       1712.63        47.23 o                         
   8   2  13        340.81        355.28        10.63 o                         
  10   2  13          0.28         -0.31         0.63 o                         
  12   2  13        101.63        110.21         2.81 o                         
 -15   3  13          7.25          8.52         0.85 o                         
 -13   3  13         37.75         35.32         1.14 o                         
 -11   3  13        119.31        109.60         2.64 o                         
  -9   3  13        444.19        488.73         8.30 o                         
  -7   3  13       1240.55       1350.45        21.74 o                         
  -5   3  13        762.57        798.10        13.14 o                         
  -3   3  13        309.67        329.84         5.36 o                         
  -1   3  13          5.93          2.69         0.69 o                         
   1   3  13        113.59        102.27         2.61 o                         
   3   3  13        573.21        503.88         9.57 o                         
   5   3  13          9.20          8.45         0.98 o                         
   7   3  13         21.37         15.42         1.13 o                         
   9   3  13        143.14        132.02         3.32 o                         
  11   3  13        118.49        109.16         4.60 o                         
 -12   4  13          4.10          6.34         0.74 o                         
 -10   4  13         39.27         36.07         1.26 o                         
  -8   4  13         16.45         17.87         1.17 o                         
  -6   4  13          0.24          0.49         0.42 o                         
  -4   4  13          1.10          3.63         0.60 o                         
  -2   4  13        249.04        250.27         4.54 o                         
   0   4  13        337.05        323.46        17.56 o                         
   2   4  13         60.50         44.80         2.08 o                         
   4   4  13        310.22        297.82         8.09 o                         
   6   4  13         17.80         16.92         2.44 o                         
  -5   5  13          2.97          6.01         1.04 o                         
  -3   5  13          7.89          8.99         0.91 o                         
  -1   5  13         36.72         37.09         2.18 o                         
   1   5  13          0.32          0.62         0.62 o                         
 -18   0  14         69.95         70.86         3.80 o                         
 -16   0  14         22.34         19.41         1.10 o                         
 -14   0  14        345.32        354.44         8.10 o                         
 -12   0  14        831.20        813.34        15.05 o                         
 -10   0  14       1446.59       1542.16        27.71 o                         
  -8   0  14       2264.37       2645.02        46.74 o                         
  -6   0  14       1724.20       1726.88        30.74 o                         
  -4   0  14         82.06        102.41         2.72 o                         
   0   0  14        216.01        229.69        10.08 o                         
   2   0  14         17.26          9.71         1.35 o                         
   4   0  14       1748.80       1882.29        38.59 o                         
   6   0  14         46.38         45.82         2.16 o                         
   8   0  14       2644.75       2939.94        73.41 o                         
  10   0  14         46.95         51.86         2.90 o                         
  12   0  14          8.92         12.01         0.96 o                         
 -17   1  14         44.45         40.79         1.35 o                         
 -15   1  14        151.11        142.96         3.18 o                         
 -13   1  14        199.00        195.49         3.00 o                         
 -11   1  14        465.52        494.69         7.18 o                         
  -9   1  14        207.69        180.58         3.07 o                         
  -7   1  14       1717.34       1733.64        23.38 o                         
  -5   1  14        561.24        504.74         9.16 o                         
  -3   1  14         14.68         20.55         1.49 o                         
  -1   1  14       1345.24       1420.53        29.36 o                         
   1   1  14          1.78          3.10         0.65 o                         
   3   1  14        871.22        885.89        16.11 o                         
   5   1  14          2.28          8.02         0.95 o                         
   7   1  14       1799.99       1887.77        47.52 o                         
   9   1  14          8.15         10.37         0.89 o                         
  11   1  14        242.28        233.44         5.42 o                         
  13   1  14         55.87         43.12         2.03 o                         
 -16   2  14          5.74          5.97         0.64 o                         
 -14   2  14        165.07        170.56         3.20 o                         
 -12   2  14         29.76         29.92         1.20 o                         
 -10   2  14         68.19         80.67         1.84 o                         
  -8   2  14        387.37        360.46         5.83 o                         
  -6   2  14       1197.16        944.20        25.26 o                         
  -4   2  14         20.31         18.08         1.19 o                         
  -2   2  14       1479.73       1501.97        24.03 o                         
   0   2  14        547.56        551.02        10.36 o                         
   2   2  14         86.15         77.55         2.41 o                         
   4   2  14         48.45         56.58         1.77 o                         
   6   2  14        215.31        207.18         5.11 o                         
   8   2  14        160.60        151.21         4.05 o                         
  10   2  14          1.59          1.31         0.63 o                         
  12   2  14        187.05        187.42        20.22 o                         
 -15   3  14          0.53          1.13         0.72 o                         
 -13   3  14          0.71          0.65         0.40 o                         
 -11   3  14          4.95         10.25         0.83 o                         
  -9   3  14         39.87         42.82         1.35 o                         
  -7   3  14         36.29         44.71         1.40 o                         
  -5   3  14       1275.30       1318.14        19.40 o                         
  -3   3  14       1981.64       2056.83        29.86 o                         
  -1   3  14        668.02        663.16        13.35 o                         
   1   3  14        163.25        156.91         3.78 o                         
   3   3  14       1309.93       1354.79        25.19 o                         
   5   3  14         28.47         32.59         1.51 o                         
   7   3  14        151.10        135.38         3.48 o                         
   9   3  14         24.72         23.48         1.13 o                         
  11   3  14         20.93         16.81         1.45 o                         
 -12   4  14         15.42         16.49         1.22 o                         
 -10   4  14          7.47          7.20         0.77 o                         
  -8   4  14          3.16          0.82         0.44 o                         
  -6   4  14         22.63         17.83         0.91 o                         
  -4   4  14         36.25         35.09         1.24 o                         
  -2   4  14          1.23          1.88         0.71 o                         
   0   4  14          0.91          2.73         0.69 o                         
   2   4  14        242.04        232.62         9.35 o                         
   4   4  14          7.33          7.98         1.25 o                         
   6   4  14          5.31          5.28         1.66 o                         
  -5   5  14         13.36         14.93         1.24 o                         
  -3   5  14         16.78         18.46         1.45 o                         
  -1   5  14          0.33          0.10         0.62 o                         
   1   5  14         14.76         14.93         1.24 o                         
 -17   1  15         13.60         12.73         1.02 o                         
 -15   1  15         43.43         48.82         1.54 o                         
 -13   1  15          2.91          1.98         0.47 o                         
 -11   1  15         29.42         30.21         1.08 o                         
  -9   1  15        183.74        169.83         2.89 o                         
  -7   1  15         42.37         36.99         1.17 o                         
  -5   1  15        192.91        208.29         3.37 o                         
  -3   1  15          0.05         -0.62         0.62 o                         
  -1   1  15        186.50        205.21         3.91 o                         
   1   1  15        142.41        114.00         3.20 o                         
   3   1  15        753.96        797.81        20.50 o                         
   5   1  15        549.01        583.38        10.96 o                         
   7   1  15        831.02        898.17        18.91 o                         
   9   1  15        311.30        329.12         7.30 o                         
  11   1  15         41.87         50.79         1.70 o                         
  13   1  15         35.53         39.26         2.28 o                         
 -16   2  15        104.76        110.25         2.78 o                         
 -14   2  15          5.33          4.33         0.56 o                         
 -12   2  15         13.94         14.28         1.04 o                         
 -10   2  15        312.24        335.08         5.49 o                         
  -8   2  15          6.85          7.53         0.92 o                         
  -6   2  15       2262.96       2459.04        38.95 o                         
  -4   2  15       1091.33       1195.57        22.43 o                         
  -2   2  15         16.74         23.12         1.42 o                         
   0   2  15         48.76         51.73         2.26 o                         
   2   2  15         19.70         26.60         1.21 o                         
   4   2  15        436.89        461.36         8.82 o                         
   6   2  15         62.24         53.88         1.97 o                         
   8   2  15          1.23          1.18         0.62 o                         
  10   2  15         46.50         58.13         1.84 o                         
  12   2  15         11.84         10.26         1.24 o                         
 -15   3  15          0.02          0.83         0.72 o                         
 -13   3  15          0.01         -0.06         0.37 o                         
 -11   3  15         72.78         78.85         1.99 o                         
  -9   3  15         24.56         35.52         1.30 o                         
  -7   3  15        329.07        334.31         5.41 o                         
  -5   3  15          5.26          7.44         0.76 o                         
  -3   3  15       2217.74       2512.10        36.29 o                         
  -1   3  15         84.71         98.77         2.60 o                         
   1   3  15        137.97        131.23         4.08 o                         
   3   3  15         29.03         24.70         2.02 o                         
   5   3  15         43.37         34.27         1.32 o                         
   7   3  15         58.20         51.84         1.78 o                         
   9   3  15         12.16         15.54         1.22 o                         
 -10   4  15        168.69        184.95         4.20 o                         
  -8   4  15         27.49         18.52         0.85 o                         
  -6   4  15          0.38         -0.31         0.43 o                         
  -4   4  15        255.46        244.66         4.83 o                         
  -2   4  15        123.57        107.64         3.50 o                         
   0   4  15         89.61        109.59         5.00 o                         
   2   4  15         40.57         36.20         1.82 o                         
   4   4  15          2.05          1.76         0.72 o                         
 -16   0  16         71.42         79.58         3.46 o                         
 -14   0  16        115.45         96.60         2.82 o                         
 -12   0  16        628.39        693.70        14.98 o                         
 -10   0  16          1.73          1.12         0.58 o                         
  -8   0  16          8.53         15.80         2.43 o                         
  -6   0  16         55.60         58.42         1.86 o                         
  -4   0  16        152.57        145.82         3.40 o                         
  -2   0  16        303.58        335.58         9.43 o                         
   0   0  16       9424.53      11749.51       409.98 o                         
   2   0  16       1084.15       1065.39        27.20 o                         
   4   0  16       1671.28       1793.79        68.04 o                         
   6   0  16        242.45        253.59         6.23 o                         
   8   0  16          8.47          6.97         0.89 o                         
  10   0  16         12.31         12.39         1.39 o                         
  12   0  16          7.97          8.49         1.76 o                         
 -17   1  16          3.93          2.65         0.42 o                         
 -15   1  16        328.94        295.16         5.78 o                         
 -13   1  16         40.78         38.11         1.08 o                         
 -11   1  16         11.75         11.17         0.81 o                         
  -9   1  16        198.42        200.09         3.29 o                         
  -7   1  16         79.65         78.64         1.72 o                         
  -5   1  16        419.08        432.87         6.31 o                         
  -3   1  16         40.46         35.54         1.71 o                         
  -1   1  16        146.26        139.37         3.06 o                         
   1   1  16        112.93         92.11         3.02 o                         
   3   1  16        117.32        114.49         3.18 o                         
   5   1  16       4072.59       4819.35       145.54 o                         
   7   1  16        726.68        740.19        13.71 o                         
   9   1  16       1181.53       1212.07        25.19 o                         
  11   1  16         81.79         76.51         2.14 o                         
 -16   2  16        113.97        115.35         6.95 o                         
 -14   2  16        111.82        118.60         2.34 o                         
 -12   2  16        110.73        113.27         2.25 o                         
 -10   2  16        215.22        209.23         3.65 o                         
  -8   2  16        662.32        666.70        11.14 o                         
  -6   2  16        357.28        337.35         5.99 o                         
  -4   2  16         37.64         30.22         1.24 o                         
  -2   2  16         99.53         91.63         2.86 o                         
   0   2  16        128.63        132.62         3.69 o                         
   2   2  16         11.20          9.18         1.05 o                         
   4   2  16        134.09        108.99         2.69 o                         
   6   2  16          0.08          0.56         0.74 o                         
   8   2  16        174.98        156.55         3.96 o                         
  10   2  16        195.29        214.88         4.87 o                         
 -13   3  16          0.07          0.15         0.33 o                         
 -11   3  16         14.76         10.85         0.79 o                         
  -9   3  16         24.57         29.31         1.11 o                         
  -7   3  16        107.01         97.35         2.20 o                         
  -5   3  16          4.16          7.60         1.03 o                         
  -3   3  16          5.51          8.25         0.91 o                         
  -1   3  16         23.90         21.29         1.74 o                         
   1   3  16         42.21         29.26         2.81 o                         
   3   3  16        317.19        292.83         8.26 o                         
   5   3  16         26.57         23.07         1.20 o                         
   7   3  16          0.00         -0.35         0.72 o                         
 -10   4  16        159.96        176.57         4.86 o                         
  -8   4  16          0.98          1.40         0.37 o                         
  -6   4  16         28.83         28.00         1.01 o                         
  -4   4  16         42.08         46.64         1.41 o                         
  -2   4  16        183.58        184.35         5.33 o                         
   0   4  16          3.08          3.00         0.83 o                         
   2   4  16         13.31          7.87         1.55 o                         
   4   4  16          3.57          2.38         0.72 o                         
 -17   1  17         74.69         79.16         1.72 o                         
 -15   1  17          4.62          3.49         0.61 o                         
 -13   1  17        758.71        764.19        10.67 o                         
 -11   1  17        154.24        161.30         2.78 o                         
  -9   1  17         14.98         18.06         0.93 o                         
  -7   1  17          0.92          0.28         0.44 o                         
  -5   1  17        343.39        346.31         5.26 o                         
  -3   1  17        343.53        323.22         5.28 o                         
  -1   1  17        361.67        367.58         5.96 o                         
   1   1  17         31.32         23.10         2.40 o                         
   3   1  17        396.36        405.88         9.08 o                         
   5   1  17         96.79        101.69         4.22 o                         
   7   1  17         75.44         85.85         2.59 o                         
   9   1  17        134.37        142.81         3.79 o                         
  11   1  17        511.30        481.60        53.61 o                         
 -16   2  17        141.03        125.46         5.98 o                         
 -14   2  17        116.73        108.68         2.15 o                         
 -12   2  17         65.18         67.75         1.54 o                         
 -10   2  17         85.20         89.08         1.93 o                         
  -8   2  17       1127.77       1223.84        19.91 o                         
  -6   2  17         23.13         29.52         1.22 o                         
  -4   2  17        152.08        147.72         3.43 o                         
  -2   2  17        460.06        446.09         8.61 o                         
   0   2  17          9.13          4.50         1.48 o                         
   2   2  17       1422.87       1447.82        26.03 o                         
   4   2  17        466.77        475.55         8.11 o                         
   6   2  17          0.79          0.40         0.59 o                         
   8   2  17         17.66         14.64         0.99 o                         
  10   2  17          3.28          5.24         1.45 o                         
 -13   3  17         13.44         11.92         0.67 o                         
 -11   3  17         10.73          9.58         0.81 o                         
  -9   3  17         21.06         27.06         1.01 o                         
  -7   3  17          0.47          0.83         0.45 o                         
  -5   3  17         79.50         75.76         1.73 o                         
  -3   3  17        672.03        695.62        11.50 o                         
  -1   3  17         29.65         24.13         1.49 o                         
   1   3  17        790.39        759.58        16.38 o                         
   3   3  17         46.01         50.62         1.92 o                         
   5   3  17        188.19        200.25         5.76 o                         
   7   3  17          5.51          4.85         1.02 o                         
   9   3  17          0.16         -0.21         0.83 o                         
 -10   4  17         18.35         17.75         1.06 o                         
  -8   4  17         33.56         36.61         1.21 o                         
  -6   4  17         10.02          8.74         0.75 o                         
  -4   4  17         59.68         61.01         2.60 o                         
  -2   4  17         42.71         37.47         2.39 o                         
   0   4  17         10.62          8.18         1.35 o                         
   2   4  17          0.93          1.45         0.62 o                         
   4   4  17         36.71         36.34         2.18 o                         
 -16   0  18        409.43        409.67         8.78 o                         
 -14   0  18        474.71        450.62         9.91 o                         
 -12   0  18        122.67        119.20         3.45 o                         
 -10   0  18         36.50         28.17         1.59 o                         
  -8   0  18        282.82        305.81         7.18 o                         
  -6   0  18       1140.31       1143.33        24.20 o                         
  -4   0  18         16.50         21.55         3.32 o                         
  -2   0  18        443.24        418.91        50.52 o                         
   0   0  18        478.05        400.13         9.04 o                         
   2   0  18       2260.23       2458.41        87.42 o                         
   4   0  18        156.04        156.49         5.47 o                         
   6   0  18       3522.37       4104.73       101.98 o                         
   8   0  18        433.81        443.96        11.90 o                         
  10   0  18         20.41         15.34         2.07 o                         
 -15   1  18        142.81        140.99         6.09 o                         
 -13   1  18          0.03          0.02         0.34 o                         
 -11   1  18        488.25        507.38         7.32 o                         
  -9   1  18        684.08        717.51        10.11 o                         
  -7   1  18        241.04        247.73         3.92 o                         
  -5   1  18        130.68        130.23         2.39 o                         
  -3   1  18        209.67        204.13         3.66 o                         
  -1   1  18        208.11        194.05         3.99 o                         
   1   1  18         44.56         35.86         1.59 o                         
   3   1  18        371.97        368.63        12.41 o                         
   5   1  18         13.95         10.97         1.35 o                         
   7   1  18         17.32         13.88         1.30 o                         
   9   1  18          3.42          3.45         0.65 o                         
  11   1  18          1.14          1.37         0.55 o                         
 -14   2  18         18.76         17.31         0.90 o                         
 -12   2  18        103.28        102.58         2.00 o                         
 -10   2  18        320.53        334.07         6.69 o                         
  -8   2  18         19.58         25.63         1.10 o                         
  -6   2  18        109.48        102.03         2.33 o                         
  -4   2  18         18.28         12.05         1.11 o                         
  -2   2  18        655.81        652.15        12.20 o                         
   0   2  18        410.73        391.08         8.90 o                         
   2   2  18        654.35        641.20        14.18 o                         
   4   2  18        399.06        392.32        11.14 o                         
   6   2  18          0.63          5.10         1.19 o                         
   8   2  18        234.70        247.29         5.34 o                         
  10   2  18         52.53         57.10         2.81 o                         
 -13   3  18         62.38         61.78         1.71 o                         
 -11   3  18         47.75         49.20         1.26 o                         
  -9   3  18          5.48          5.15         0.71 o                         
  -7   3  18         14.48         19.24         0.87 o                         
  -5   3  18        205.27        210.78         3.60 o                         
  -3   3  18        611.64        643.80        25.57 o                         
  -1   3  18         49.70         54.21         2.07 o                         
   1   3  18         83.34         76.74         2.40 o                         
   3   3  18          2.99          1.26         0.88 o                         
   5   3  18         71.92         70.19         3.64 o                         
   7   3  18          1.92          1.24         0.83 o                         
  -8   4  18         34.85         38.56         1.11 o                         
  -6   4  18          3.43          2.52         0.63 o                         
  -4   4  18         29.75         26.27         2.28 o                         
  -2   4  18          4.46          5.90         1.24 o                         
   0   4  18          8.11          7.15         1.35 o                         
   2   4  18         21.29         21.88         1.56 o                         
 -15   1  19         53.65         52.57         1.39 o                         
 -13   1  19        130.51        116.50         2.45 o                         
 -11   1  19        220.49        235.10         3.74 o                         
  -9   1  19        361.93        392.20         5.81 o                         
  -7   1  19        495.73        494.30         7.16 o                         
  -5   1  19        743.59        758.23        10.62 o                         
  -3   1  19        653.95        690.05        10.51 o                         
  -1   1  19         89.38         89.21         2.27 o                         
   1   1  19         44.40         44.70         1.96 o                         
   3   1  19         55.18         61.36         4.05 o                         
   5   1  19        216.51        224.02         5.48 o                         
   7   1  19        446.59        459.79        10.04 o                         
   9   1  19          8.51          7.87         3.31 o                         
 -14   2  19         39.78         32.59         1.02 o                         
 -12   2  19          8.92         11.73         0.71 o                         
 -10   2  19          9.35          9.38         0.87 o                         
  -8   2  19        471.10        488.86         8.32 o                         
  -6   2  19        209.43        228.99         5.21 o                         
  -4   2  19          0.39          0.49         0.50 o                         
  -2   2  19         50.47         37.09         1.56 o                         
   0   2  19          3.76          3.92         0.68 o                         
   2   2  19         89.76         84.19         2.64 o                         
   4   2  19          0.77          2.16         0.80 o                         
   6   2  19         28.30         24.70         1.32 o                         
   8   2  19          0.00          0.13         0.63 o                         
 -13   3  19          4.56          2.04         1.09 o                         
 -11   3  19         11.98         14.97         0.88 o                         
  -9   3  19          1.64          1.57         0.38 o                         
  -7   3  19         87.96         82.18         1.68 o                         
  -5   3  19          4.45          8.93         0.84 o                         
  -3   3  19         65.16         62.25         2.10 o                         
  -1   3  19          1.37          1.19         0.89 o                         
   1   3  19        142.42        120.12         3.17 o                         
   3   3  19         90.41         83.68         2.39 o                         
   5   3  19          3.05         -0.10         0.72 o                         
   7   3  19         10.77          9.12         1.35 o                         
  -8   4  19         90.89         86.14         3.65 o                         
  -6   4  19         36.90         50.52         2.80 o                         
  -4   4  19        177.72        153.80         6.19 o                         
  -2   4  19        205.68        195.63         7.67 o                         
   0   4  19          8.09          2.69         0.73 o                         
   2   4  19          1.10          0.62         0.72 o                         
 -16   0  20         73.52         68.66         3.23 o                         
 -14   0  20          5.98          8.26         0.88 o                         
 -12   0  20         39.15         36.37         1.53 o                         
 -10   0  20        160.17        167.50         4.34 o                         
  -8   0  20        470.78        487.86        10.83 o                         
  -6   0  20        568.01        620.76        13.52 o                         
  -4   0  20        506.64        525.01        14.30 o                         
  -2   0  20       1263.28       1412.94        41.96 o                         
   0   0  20        941.12        956.67        20.27 o                         
   2   0  20          1.18          7.35         2.07 o                         
   4   0  20       3606.23       4372.54       153.82 o                         
   6   0  20        183.79        177.54         7.64 o                         
  10   0  20        131.07        131.77         5.34 o                         
 -15   1  20         15.69         14.40         0.74 o                         
 -13   1  20         38.56         39.00         1.14 o                         
 -11   1  20         83.98         76.18         1.57 o                         
  -9   1  20         26.58         29.76         0.97 o                         
  -7   1  20        421.99        444.96         6.08 o                         
  -5   1  20        870.21        865.68        13.97 o                         
  -3   1  20         78.59         85.19         2.40 o                         
  -1   1  20       1574.90       1664.80        41.72 o                         
   1   1  20          0.07         -0.63         0.63 o                         
   3   1  20        536.92        545.81        14.66 o                         
   5   1  20         11.22         11.35         1.43 o                         
   7   1  20         30.96         34.79         1.72 o                         
   9   1  20         91.87        101.00         3.82 o                         
 -14   2  20         16.79         18.00         1.06 o                         
 -12   2  20          0.09         -0.32         0.36 o                         
 -10   2  20         11.43         10.00         0.75 o                         
  -8   2  20        100.20         99.71         2.62 o                         
  -6   2  20        765.22        850.54        12.80 o                         
  -4   2  20         40.56         37.22         1.44 o                         
  -2   2  20        128.46        131.77         3.65 o                         
   0   2  20        104.55         87.80         2.72 o                         
   2   2  20         80.58         89.95         2.91 o                         
   4   2  20        194.97        194.15         5.81 o                         
   6   2  20         50.72         48.00         2.02 o                         
   8   2  20        168.33        163.04         7.97 o                         
 -11   3  20         24.74         23.09         0.81 o                         
  -9   3  20          0.46          0.38         0.37 o                         
  -7   3  20          2.58          2.37         0.50 o                         
  -5   3  20         75.92         65.46         1.59 o                         
  -3   3  20        246.79        232.28         5.44 o                         
  -1   3  20         79.72         58.43         1.92 o                         
   1   3  20         29.29         32.61         1.37 o                         
   3   3  20          6.46          3.70         0.87 o                         
   5   3  20          3.12          4.35         1.24 o                         
  -6   4  20         23.95         31.85         1.87 o                         
  -4   4  20        440.72        452.83        16.44 o                         
  -2   4  20        141.90        140.32         5.55 o                         
   0   4  20          7.89          8.70         1.24 o                         
 -15   1  21         40.73         34.35         1.16 o                         
 -13   1  21          2.30          1.19         0.35 o                         
 -11   1  21         47.85         46.22         1.33 o                         
  -9   1  21         31.88         31.72         1.15 o                         
  -7   1  21        831.63        943.01        13.04 o                         
  -5   1  21         24.55         28.12         1.52 o                         
  -3   1  21        501.09        538.79         9.86 o                         
  -1   1  21        220.25        220.43         4.70 o                         
   1   1  21        550.63        592.03        11.17 o                         
   3   1  21        351.85        389.56         9.04 o                         
   5   1  21        116.09        104.98         3.17 o                         
   7   1  21         17.59         17.73         1.49 o                         
 -14   2  21          0.00          0.01         0.59 o                         
 -12   2  21          9.30          7.39         0.65 o                         
 -10   2  21          3.48          1.24         0.38 o                         
  -8   2  21        261.51        249.49         4.11 o                         
  -6   2  21         37.29         29.06         1.83 o                         
  -4   2  21        460.92        493.28        10.91 o                         
  -2   2  21         35.63         33.65         1.61 o                         
   0   2  21         66.47         59.09         2.83 o                         
   2   2  21          3.29          6.52         1.03 o                         
   4   2  21         36.43         27.28         1.58 o                         
   6   2  21        204.63        197.25         5.57 o                         
 -11   3  21        268.89        266.97        15.28 o                         
  -9   3  21         48.66         42.96         1.21 o                         
  -7   3  21        133.64        140.92         2.63 o                         
  -5   3  21        121.66        117.43         2.61 o                         
  -3   3  21         10.20          8.93         0.97 o                         
  -1   3  21          2.25          5.60         0.90 o                         
   1   3  21         37.83         41.64         1.53 o                         
   5   3  21          3.08          2.28         0.83 o                         
 -14   0  22        261.82        251.00         4.78 o                         
 -12   0  22        188.81        181.24         4.37 o                         
 -10   0  22        352.10        333.61         7.56 o                         
  -8   0  22         40.36         51.09         2.03 o                         
  -6   0  22        435.77        430.58        11.84 o                         
  -4   0  22         75.11         85.32         3.31 o                         
  -2   0  22          6.87         12.59         1.33 o                         
   0   0  22        787.76        884.04        23.03 o                         
   2   0  22          9.65          6.11         1.97 o                         
   4   0  22        544.04        557.38        14.73 o                         
   6   0  22        337.90        341.51         9.57 o                         
   8   0  22        124.77        123.66         5.02 o                         
 -13   1  22         40.99         43.34         1.10 o                         
 -11   1  22          0.61          0.42         0.38 o                         
  -9   1  22        221.24        231.48         4.31 o                         
  -7   1  22         11.23         13.02         1.00 o                         
  -5   1  22         64.48         57.63         1.70 o                         
  -3   1  22        263.56        263.94         4.89 o                         
  -1   1  22         78.48         65.89         2.03 o                         
   1   1  22        300.80        282.92         6.64 o                         
   3   1  22         48.54         46.18         1.74 o                         
   5   1  22          0.72          0.36         0.48 o                         
   7   1  22         33.43         30.30         1.15 o                         
 -12   2  22         10.79          8.82         0.66 o                         
 -10   2  22        108.98        108.18         1.98 o                         
  -8   2  22          2.40          2.69         0.73 o                         
  -6   2  22        319.56        327.75         6.42 o                         
  -4   2  22        234.40        235.09         5.83 o                         
  -2   2  22        188.78        178.74         4.47 o                         
   0   2  22        356.45        340.34         7.69 o                         
   2   2  22         24.23         24.42         1.47 o                         
   4   2  22         10.19         11.54         1.10 o                         
   6   2  22         56.78         64.34         2.17 o                         
  -9   3  22         37.59         39.47         1.30 o                         
  -7   3  22          0.75          1.35         0.52 o                         
  -5   3  22          7.52         10.38         0.90 o                         
  -3   3  22         68.32         76.78         2.34 o                         
  -1   3  22        196.71        194.20         5.99 o                         
   1   3  22         21.16         22.18         1.39 o                         
   3   3  22        308.05        301.38        11.27 o                         
 -13   1  23         78.85         79.40         1.84 o                         
 -11   1  23          0.87          0.94         0.36 o                         
  -9   1  23        281.29        278.81         4.96 o                         
  -7   1  23        117.13        122.66         2.92 o                         
  -5   1  23          3.41          6.76         1.36 o                         
  -3   1  23         26.85         22.68         1.45 o                         
  -1   1  23        161.12        170.13         4.02 o                         
   1   1  23         17.19         13.02         1.13 o                         
   3   1  23        124.89        128.69         3.29 o                         
   5   1  23        103.12        111.35         2.81 o                         
   7   1  23        173.89        202.82         5.77 o                         
 -12   2  23          0.02         -0.10         0.51 o                         
 -10   2  23        178.75        178.77         4.02 o                         
  -8   2  23        179.25        178.01         3.68 o                         
  -6   2  23          4.72          2.30         0.50 o                         
  -4   2  23         48.73         42.54         1.66 o                         
  -2   2  23         23.91         24.57         1.29 o                         
   0   2  23        244.51        217.37         5.11 o                         
   2   2  23        263.24        241.22        19.86 o                         
   4   2  23          1.30          2.08         0.51 o                         
  -9   3  23         78.76         75.85         3.23 o                         
  -7   3  23         79.42         98.01         2.82 o                         
  -5   3  23          1.61          0.77         0.79 o                         
  -3   3  23          9.25         10.46         0.88 o                         
  -1   3  23          8.54          4.97         0.99 o                         
   1   3  23          0.17          1.55         0.83 o                         
 -12   0  24          6.52          4.37         0.73 o                         
 -10   0  24         37.88         36.48         1.23 o                         
  -8   0  24        918.87        925.78        23.76 o                         
  -6   0  24        563.10        534.90        11.58 o                         
  -4   0  24         59.53         60.96         2.40 o                         
  -2   0  24          4.72          3.26         0.65 o                         
   0   0  24        151.07        157.07         4.91 o                         
   2   0  24        231.28        226.26         6.46 o                         
   4   0  24          5.50          6.00         1.50 o                         
   6   0  24        189.86        208.81         8.00 o                         
 -13   1  24          0.05          0.08         0.30 o                         
 -11   1  24          2.60          1.40         0.36 o                         
  -9   1  24        258.69        257.67         4.55 o                         
  -7   1  24        336.13        328.40         7.09 o                         
  -5   1  24        183.06        168.82         3.32 o                         
  -3   1  24         30.98         30.38         1.14 o                         
  -1   1  24          2.81          1.44         0.53 o                         
   1   1  24        702.19        694.22        14.69 o                         
   3   1  24         37.37         35.76         1.44 o                         
   5   1  24        561.57        594.00        15.27 o                         
 -10   2  24         24.43         21.41         1.04 o                         
  -8   2  24         24.85         25.01         1.07 o                         
  -6   2  24          9.07         11.22         0.87 o                         
  -4   2  24        332.77        327.89         7.34 o                         
  -2   2  24        197.15        176.76         7.10 o                         
   0   2  24         30.35         24.35         2.12 o                         
   2   2  24         30.43         32.33         1.47 o                         
   4   2  24         40.79         46.53         2.91 o                         
  -5   3  24          2.42          3.42         1.04 o                         
  -3   3  24         26.36         33.78         1.39 o                         
  -1   3  24         21.82         18.05         1.66 o                         
 -11   1  25         56.31         49.01         1.37 o                         
  -9   1  25        115.04        108.12         2.44 o                         
  -7   1  25        320.00        289.87         5.77 o                         
  -5   1  25         13.59         10.46         0.84 o                         
  -3   1  25        275.85        279.16         6.36 o                         
  -1   1  25        114.13        110.66         3.06 o                         
   1   1  25         23.57         30.32         1.29 o                         
   3   1  25          8.35          6.93         0.91 o                         
 -10   2  25         10.96          8.96         0.71 o                         
  -8   2  25         87.02         91.29         5.70 o                         
  -6   2  25         11.70         11.05         0.82 o                         
  -4   2  25          2.96          2.02         0.96 o                         
  -2   2  25         74.04         78.21         2.14 o                         
   0   2  25         66.96         70.91         3.90 o                         
   2   2  25          0.44         -0.05         0.78 o                         
 -10   0  26        118.03        120.17         2.87 o                         
  -8   0  26        492.41        481.37        10.30 o                         
  -6   0  26        345.24        357.40         7.82 o                         
  -4   0  26         46.07         43.54         1.52 o                         
  -2   0  26         38.35         47.95         2.01 o                         
   0   0  26         19.84         13.32         1.24 o                         
   2   0  26        444.37        457.15        16.70 o                         
   4   0  26        164.70        170.97         6.53 o                         
 -11   1  26         39.94         38.20         1.28 o                         
  -9   1  26         20.68         18.52         0.82 o                         
  -7   1  26         39.57         35.67         1.13 o                         
  -5   1  26         55.83         51.50         1.43 o                         
  -3   1  26        128.08        134.49         3.33 o                         
  -1   1  26         92.98         83.36         2.80 o                         
   1   1  26         63.73         66.22         3.85 o                         
   3   1  26        388.58        399.33        28.35 o                         
  -8   2  26         59.99         60.34         2.76 o                         
  -6   2  26          5.80          4.61         0.68 o                         
  -4   2  26         18.15         19.53         0.94 o                         
  -2   2  26         23.35         23.15         1.66 o                         
   0   2  26          1.15          0.98         0.47 o                         
  -9   1  27          0.01         -0.31         0.31 o                         
  -7   1  27         17.26         15.63         0.76 o                         
  -5   1  27        255.48        249.90         5.52 o                         
  -3   1  27         87.34         87.95         2.33 o                         
  -1   1  27        125.20        106.23         3.22 o                         
   1   1  27        103.93        108.05         3.18 o                         
  -4   2  27         38.65         44.61         1.62 o                         
  -8   0  28        379.14        392.05        14.17 o                         
  -6   0  28        105.80        106.43         2.65 o                         
  -4   0  28        362.39        361.54        13.23 o                         
  -2   0  28        355.74        377.87        13.77 o                         
  -7   1  28         25.11         25.93         0.96 o                         
  -5   1  28        143.23        131.20         3.75 o                         
  -3   1  28          2.30          2.92         0.83 o                         
                                                                                
